# Supplementary material for: Standard mouse diets lead to differences in severity in infectious and non-infectious colitis
Source: mBio. 2025 Mar 24;16(4):e03302-24. doi: 10.1128/mbio.03302-24 (PMC11980566; doi:10.1128/mbio.03302-24)
Supplement: Table S2 — Metabolomics data. [file mbio.03302-24-s0003.xlsx]

## Sheet: Sample Info
Sample	Diet	Treatment	Day p.i.	Time point
1	5010	none	-7	Pre-abx
2	5010	none	-7	Pre-abx
3	5010	none	-7	Pre-abx
4	5010	none	-7	Pre-abx
5	5010	none	-7	Pre-abx
6	5053	none	-7	Pre-abx
7	5053	none	-7	Pre-abx
8	5053	none	-7	Pre-abx
9	5053	none	-7	Pre-abx
10	5053	none	-7	Pre-abx
11	5010	MNV-clinda	0	Post-abx
12	5010	MNV-clinda	0	Post-abx
13	5010	MNV-clinda	0	Post-abx
14	5010	MNV-clinda	0	Post-abx
15	5010	MNV-clinda	0	Post-abx
16	5053	MNV-clinda	0	Post-abx
17	5053	MNV-clinda	0	Post-abx
18	5053	MNV-clinda	0	Post-abx
19	5053	MNV-clinda	0	Post-abx
20	5053	MNV-clinda	0	Post-abx

## Sheet: C18_POS_Filtered
Name	Formula	Molecular Weight	RT [min]	Area (Max.)	Metabolika Pathways	Norm. Area: 210708_AbtDenny_cecum_1_C18_POS.raw (F30)	Norm. Area: 210708_AbtDenny_cecum_2_C18_POS.raw (F38)	Norm. Area: 210708_AbtDenny_cecum_3_C18_POS.raw (F26)	Norm. Area: 210708_AbtDenny_cecum_4_C18_POS.raw (F16)	Norm. Area: 210708_AbtDenny_cecum_5_C18_POS.raw (F13)	Norm. Area: 210708_AbtDenny_cecum_6_C18_POS.raw (F35)	Norm. Area: 210708_AbtDenny_cecum_7_C18_POS.raw (F29)	Norm. Area: 210708_AbtDenny_cecum_8_C18_POS.raw (F12)	Norm. Area: 210708_AbtDenny_cecum_9_C18_POS.raw (F31)	Norm. Area: 210708_AbtDenny_cecum_10_C18_POS.raw (F27)	Norm. Area: 210708_AbtDenny_cecum_11_C18_POS.raw (F11)	Norm. Area: 210708_AbtDenny_cecum_12_C18_POS.raw (F22)	Norm. Area: 210708_AbtDenny_cecum_13_C18_POS.raw (F19)	Norm. Area: 210708_AbtDenny_cecum_14_C18_POS.raw (F9)	Norm. Area: 210708_AbtDenny_cecum_15_C18_POS.raw (F37)	Norm. Area: 210708_AbtDenny_cecum_16_C18_POS.raw (F24)	Norm. Area: 210708_AbtDenny_cecum_17__C18_POS.raw (F10)	Norm. Area: 210708_AbtDenny_cecum_18_C18_POS.raw (F20)	Norm. Area: 210708_AbtDenny_cecum_19_C18_POS.raw (F7)	Norm. Area: 210708_AbtDenny_cecum_20_C18_POS.raw (F34)	Area: 210708_Blank1_C18_POS.raw (F1)	Area: 210708_Blank2_C18_POS.raw (F2)	Area: 210708_Blank3_C18_POS.raw (F3)	Area: 210708_Abt_Denny_cecum_PooledQC2_C18_POS.raw (F17)	Area: 210708_Abt_Denny_cecum_PooledQC3_C18_POS.raw (F28)	Area: 210708_Abt_Denny_cecum_PooledQC4_C18_POS.raw (F39)	Norm. Area: 210708_Blank1_C18_POS.raw (F1)	Norm. Area: 210708_Blank2_C18_POS.raw (F2)	Norm. Area: 210708_Blank3_C18_POS.raw (F3)	Norm. Area: 210708_Abt_Denny_cecum_PooledQC2_C18_POS.raw (F17)	Norm. Area: 210708_Abt_Denny_cecum_PooledQC3_C18_POS.raw (F28)	Norm. Area: 210708_Abt_Denny_cecum_PooledQC4_C18_POS.raw (F39)
Pyrrolidine	C4 H9 N	71.0734	0.5	1.86064e+06		107344	110600	113181	85985.5	84657.9	113242	124468	98913.2	112940	264161	1.44816e+06	836293	884984	1.52642e+06	107968	522107	680641	112292	723251	124581	34552.6	24510.6	26001.6	319284	266984	105622	25315.2	18173.5	19513.6	293134	293134	144219
		150.942	0.517	5.12417e+06		2.64898e+06	3.74774e+06	3.42554e+06	3.66306e+06	2.96817e+06	3.21195e+06	2.37517e+06	2.17829e+06	1.91936e+06	2.24171e+06	2.55807e+06	2.84917e+06	1.87658e+06	2.23768e+06	2.80796e+06	2.77229e+06	2.95684e+06	3.95996e+06	3.50564e+06	1.7117e+06	45701.8	29812.1	30376.6	2.68089e+06	2.04573e+06	1.65237e+06	28288.4	18707.2	19328.1	2.15878e+06	2.04573e+06	2.17949e+06
2908	C5 H11 N	85.0891	0.518	3.51994e+06		30177.7	214024	53505.1	146953	169537	31083.5	43149.6	133468	91783.2	67785	2.43312e+06	1.14471e+06	1.13992e+06	1.81286e+06	634353	167821	1.7445e+06	633021	1.77822e+06	340942	52126.3	64258.9	14928.2	540228	424391	297096	30031.9	37590.3	8869.04	419091	424391	417886
		108.951	0.519	836481		472874	599256	617751	655513	534226	543535	398667	366321	390885	439463	447131	557187	334864	427250	490417	496675	486625	695936	631919	393449	9837.92	4485.18	7567.76	459754	352453	330565	6871.97	3167.03	5402.47	393095	352453	398066
		142.989	0.52	4.91155e+06		227345	1.30281e+06	821868	1.30883e+06	294800	809052	991681	1.46105e+06	1.67702e+06	1.0233e+06	2.66766e+06	1.95715e+06	842476	1.95643e+06	1.19379e+06	474239	3.42784e+06	2.6e+06	1.19666e+06	870843	51867.5	365704	296428	1.50038e+06	1.13007e+06	881130	30997.9	221740	182394	1.18653e+06	1.13007e+06	1.19803e+06
		106.952	0.521	1.58719e+06		787406	343532	1.06409e+06	1.04156e+06	841606	297744	684544	507468	540531	713170	647933	812854	593291	612894	648330	932412	779567	993926	1.10028e+06	500282	9195.87	9751.42	16429.6	804173	581391	511062	5783.48	6215.14	10614.1	652836	581391	665285
	C5 H15 P3	168.038	0.522	370609		49988.7	133000	80087.9	144354	153982	166387	63246.2	68718.1	48406.9	57724.9	130033	133609	130506	168505	88381.4	58081.8	183817	112500	270639	97142.8	7828.88	4089.6	3358.52	98503	77733.8	67111.9	5245.52	2772.76	2304.56	82533.3	77733.8	83213.2
		143.94	0.522	526266		355919	319255	508191	347154	436170	280052	221862	228353	231145	269153	353850	276330	332771	299157	368404	400684	310479	418239	357177	320488	9325.41	6453.77	4640.52	367514	319217	270810	6730.38	4704.54	3417.05	319165	319217	319159
		166.956	0.522	1.04283e+07		6.64e+06	3.7606e+06	8.1389e+06	4.74483e+06	5.53072e+06	6.70628e+06	5.6459e+06	4.74683e+06	3.51399e+06	5.6471e+06	6.01923e+06	6.96986e+06	5.14683e+06	5.27545e+06	6.36765e+06	5.24986e+06	6.37932e+06	8.89008e+06	3.74708e+06	4.30585e+06	33440.6	108154	71627.6	6.78893e+06	4.92253e+06	4.25614e+06	20827.6	68279.7	45845.7	5.48409e+06	4.92253e+06	5.58498e+06
		152.941	0.522	2.0225e+06		1.1045e+06	301493	1.37674e+06	1.57322e+06	1.306e+06	1.26526e+06	1.0504e+06	798556	783137	909465	1.12273e+06	1.22458e+06	844933	884489	823235	1.16358e+06	1.27507e+06	1.77053e+06	1.34796e+06	680365	22407	11364	12381.1	1.10304e+06	831258	752508	14957	7676.68	8465.48	922509	831258	935603
		170.952	0.522	2.80966e+06		1.55722e+06	1.58781e+06	1.96103e+06	2.15917e+06	1.76609e+06	1.68852e+06	1.38007e+06	1.16887e+06	1.09546e+06	1.35943e+06	1.4981e+06	1.65631e+06	1.16616e+06	1.19625e+06	1.13717e+06	1.83515e+06	1.59562e+06	2.46689e+06	1.91969e+06	965571	43823.8	21215.7	21198.5	1.53246e+06	1.15717e+06	1.05543e+06	29485.2	14442.8	14603.7	1.28663e+06	1.15717e+06	1.30472e+06
		69.0052	0.522	7.17878e+06		1.37762e+06	2.30696e+06	1.19883e+06	2.13963e+06	2.4398e+06	6.74334e+06	1.91385e+06	2.43608e+06	2.70752e+06	1.89859e+06	4.31406e+06	3.51092e+06	1.08796e+06	2.83165e+06	1.60891e+06	784848	5.98002e+06	4.67262e+06	673941	1.13412e+06	26680.5	136100	152426	1.71415e+06	1.63676e+06	1.33171e+06	20338.8	104637	118201	1.52707e+06	1.63676e+06	1.51763e+06
		120.95	0.522	606658		328757	364636	469398	456454	408502	392091	342929	319480	320715	392347	365796	440668	292420	327552	335547	418365	409620	544758	421297	270535	9762.35	4123.34	4203.67	347510	278550	255663	6984.6	2980.34	3069.92	300549	278550	303009
	C2 H6 N2 O4	122.033	0.522	2.124e+06		211569	719958	356148	1.11989e+06	617797	1.62691e+06	426827	465065	364116	444574	584366	902967	451710	881715	400466	271136	1.4862e+06	718360	1.62012e+06	365808	21236.1	11829.4	9645.01	360737	289183	261721	15011.4	8450.36	6963.57	310200	289183	312660
		82.5285	0.523	776022		108273	492823	179329	517675	229705	807608	253972	182796	213715	231689	216459	440051	224778	215645	215329	138970	544706	411449	634452	211094	9376.07	3818.56	4037.34	167430	152642	148241	8107.75	3318.02	3525.23	157735	152642	157949
		139.954	0.523	1.15527e+06		70304.6	276953	120082	203314	280992	375856	136848	149640	98627.4	54922.5	392466	270051	162132	130858	247039	197401	812602	727279	693323	385893	171135	64636.6	50385.9	259593	187023	156053	103348	39593.1	31313.1	206403	187023	210231
		60	0.524	506282		85959.5	151663	79745.3	133293	159135	522691	120445	160844	171943	124932	223372	224646	70389.8	216834	100169	50849	382773	282852	203513	73145.7	11618.8	16790.9	10933.4	105733	98662.1	95857.8	10322.7	14977.3	9791.62	100762	98662.1	100832
Arsenous acid	H3 As O3	125.929	0.524	3.00711e+06		2.14222e+06	1.37881e+06	2.76006e+06	1.38997e+06	1.54774e+06	1.87374e+06	1.64702e+06	1.63619e+06	1.46744e+06	1.85177e+06	1.7829e+06	2.14926e+06	1.70939e+06	1.34714e+06	1.72299e+06	2.35121e+06	1.71391e+06	2.61458e+06	1.4124e+06	1.47231e+06	21062.4	41531.1	29730.2	2.04805e+06	1.49218e+06	1.37199e+06	13807.4	27564.3	19980.9	1.6976e+06	1.49218e+06	1.72891e+06
		197.596	0.525	333036		83346	110380	86968.1	82387.8	73620	30125.6	13630.9	16199.5	15307.6	22391.1	183087	203028	193676	258850	196268	13208.6	12685.6	12168.8	11945.5	13836.6	7984.51	3251.83	3438.13	67761.3	51408.2	49142.5	5613.67	2310.73	2469.59	58117.7	51408.2	58919
		127.012	0.525	4.98104e+07		1.16351e+07	2.29346e+07	2.01321e+07	2.81928e+07	3.3487e+07	3.99363e+07	1.13426e+07	1.23682e+07	1.15299e+07	1.12431e+07	2.98253e+07	2.40118e+07	2.48942e+07	3.19071e+07	1.60169e+07	1.11025e+07	4.1901e+07	7.95719e+06	1.59096e+07	1.88663e+07	45231.4	174583	184109	1.95648e+07	1.82113e+07	1.54699e+07	34965.2	136059	144665	1.75413e+07	1.82113e+07	1.74872e+07
		72.5244	0.525	2.03224e+06		230741	775531	392824	1.34069e+06	595643	1.94435e+06	526004	466802	471113	553263	631967	1.0752e+06	486083	663072	405993	295570	1.91327e+06	1.08103e+06	1.59138e+06	399809	7973.05	9374.68	3433.2	286896	357673	333197	9732.65	11354.2	4125.89	308833	357673	311099
		99.0169	0.525	2.27043e+07		2.66938e+06	6.98959e+06	4.70539e+06	1.40757e+07	1.03074e+07	1.28633e+07	4.30555e+06	6.45757e+06	3.78075e+06	4.44104e+06	8.78966e+06	9.98344e+06	7.67572e+06	6.56321e+06	3.64431e+06	3.73899e+06	2.06147e+07	8.7108e+06	2.53679e+07	4.20552e+06	26697.1	55826.1	38075.7	2.70562e+06	3.89266e+06	3.05976e+06	31042.8	64538.6	43765.1	2.8631e+06	3.89266e+06	2.90024e+06
	C13 H33 N9 O P2 S	425.202	0.525	448503		126589	128125	108208	85015.7	86926.7	15165	20585.9	27467.2	31645.1	32000.6	260446	262345	242305	343451	257972	27510.1	27143.4	18010.3	19726.1	22968.9	5660.31	4513.36	2800.65	93528.2	79534.5	65378	3901.69	3145.95	1974.29	79457.2	79534.5	79447.2
		81.5297	0.526	5.26748e+06		699173	2.97254e+06	1.41984e+06	3.94801e+06	1.69879e+06	5.04555e+06	1.80264e+06	1.47101e+06	1.52789e+06	1.761e+06	343300	3.44566e+06	1.67712e+06	1.96107e+06	1.41758e+06	1.18585e+06	4.64599e+06	2.92217e+06	5.63819e+06	1.41136e+06	8478.63	34764.9	9948.21	977644	1.15741e+06	1.12802e+06	10288.8	41868.4	11891	1.05024e+06	1.15741e+06	1.05508e+06
	C20 H36 N5 O P3	455.213	0.526	1.44661e+06		353353	389907	396006	322195	270373	68732.3	144413	143713	128691	155919	767128	911567	807126	1.20345e+06	806740	137798	60859.6	83939.8	100083	112245	5883.02	2464.71	2605.92	328739	273537	261383	4533.26	1914.89	2041.46	294309	273537	296011
		70.0217	0.526	6.2571e+06		585443	2.35163e+06	1.07596e+06	3.11705e+06	1.66275e+06	4.17307e+06	1.25388e+06	1.30564e+06	1.06978e+06	1.1865e+06	1.57256e+06	2.33213e+06	1.3778e+06	1.56854e+06	1.11574e+06	806265	3.90755e+06	2.14614e+06	4.44284e+06	991684	8670.28	12586.7	8774.73	1.0279e+06	861202	663829	5613.82	8253.39	5828.09	846764	861202	844472
	C2 H5 N O7	155.007	0.526	320369		93748	173553	135333	152705	198455	223857	63948.7	70722.8	60909.8	74685	206160	139790	184086	177916	124450	88073	251593	118345	215023	133368	8419.92	3429.15	5263.75	140180	109388	101123	5907.9	2431.97	3773.71	120114	109388	121404
	C4 H7 N3 O3	145.049	0.526	2.0225e+06		244261	1.10661e+06	379216	1.09751e+06	667343	2.0939e+06	554591	464005	415527	548080	517296	1.01052e+06	436557	689937	463856	276676	1.56355e+06	780876	1.61523e+06	416835	9090.47	10688.5	3914.36	355041	362641	318040	7999.4	9446.09	3474.31	336983	362641	336048
		96.9839	0.526	6.91901e+06		1.3997e+06	2.57762e+06	1.25106e+06	2.20824e+06	2.25942e+06	7.56867e+06	2.07704e+06	2.46119e+06	2.93767e+06	1.79873e+06	4.22346e+06	3.67128e+06	1.27418e+06	3.15233e+06	1.77949e+06	893858	5.39347e+06	4.83194e+06	2.74903e+06	1.24576e+06	48165.5	183808	164745	1.98641e+06	1.73988e+06	1.39611e+06	33449.3	129055	116960	1.69365e+06	1.73988e+06	1.68787e+06
		148.945	0.526	8.13695e+06		4.97568e+06	3.709e+06	6.01616e+06	3.23628e+06	4.44567e+06	5.31892e+06	4.38181e+06	3.47284e+06	1.9653e+06	4.20749e+06	4.64371e+06	5.33329e+06	3.81148e+06	4.34522e+06	5.10695e+06	3.43485e+06	5.10133e+06	6.90314e+06	2.94195e+06	689399	57608.8	84830.2	52237.6	5.17864e+06	3.81081e+06	3.18403e+06	35439.6	52911.9	33043	4.15697e+06	3.81081e+06	4.22158e+06
	C2 H8 N2 O4 S	156.021	0.526	1.05072e+07		2.53443e+06	1.0781e+06	2.45571e+06	3.9159e+06	4.04513e+06	1.19629e+07	3.71267e+06	4.64112e+06	5.23637e+06	3.15104e+06	6.99104e+06	6.35791e+06	2.54163e+06	1.23532e+06	3.31317e+06	1.44766e+06	7.80276e+06	6.84493e+06	4.44538e+06	2.47346e+06	44219.2	399254	430446	3.84795e+06	3.2394e+06	2.61152e+06	29743.1	271723	296458	3.23025e+06	3.2394e+06	3.22897e+06
		104.997	0.526	1.81483e+06		561789	869862	760296	925217	1.35904e+06	1.44827e+06	423537	429498	338294	399007	1.1604e+06	753573	1.14452e+06	1.24574e+06	784492	550385	1.36728e+06	641824	1.10214e+06	951534	23566.8	11308.8	10406.9	914448	729012	613469	15616.1	7584.83	7066.11	762017	729012	766872
		128.013	0.526	5.91488e+06		1.41952e+06	2.18161e+06	2.17943e+06	3.54588e+06	4.19044e+06	4.82088e+06	1.35898e+06	1.58246e+06	1.17405e+06	1.38103e+06	3.81435e+06	3.00985e+06	3.27517e+06	3.48449e+06	1.94043e+06	1.48839e+06	5.16858e+06	2.67622e+06	4.58419e+06	2.28578e+06	17641.9	28077.5	27229	1.97493e+06	2.01535e+06	1.64351e+06	14406.4	23079	22530.1	1.81479e+06	2.01535e+06	1.80257e+06
		83.9523	0.527	2.67808e+07		5.67637e+06	9.27294e+06	4.79163e+06	7.96362e+06	1.07051e+07	2.65522e+07	6.02316e+06	7.5034e+06	8.16577e+06	5.6878e+06	1.66279e+07	1.1091e+07	5.49122e+06	1.1925e+07	6.59421e+06	2.66072e+06	1.84587e+07	1.43263e+07	7.14382e+06	4.65978e+06	367266	1.30256e+06	1.1173e+06	8.32835e+06	5.93751e+06	4.82221e+06	215878	777064	676652	6.52936e+06	5.93751e+06	6.65613e+06
		138.01	0.527	6.33828e+06		1.3213e+06	2.42502e+06	1.19835e+06	2.07555e+06	2.1398e+06	7.01698e+06	1.89285e+06	2.31792e+06	2.74793e+06	1.67023e+06	3.99685e+06	3.46198e+06	1.20058e+06	2.9815e+06	1.67157e+06	828716	5.0188e+06	4.59603e+06	2.64379e+06	1.14796e+06	22827	136453	153107	1.84535e+06	1.6149e+06	1.33203e+06	16201.5	97861.4	110967	1.5899e+06	1.6149e+06	1.58702e+06
lys-ser	C9 H19 N3 O4	233.138	0.527	2.58108e+06		154845	614499	209249	348509	498376	193259	112260	219621	193970	147544	366473	550474	336236	753192	476571	263159	164063	291221	379398	419973	14354.5	5846.1	6181.04	522298	502883	440554	11834.6	4850.22	5160.66	481978	502883	480773
	C19 H22 N10 O2	422.191	0.527	145197		87043.8	83165.3	81847.5	68735.9	66333.1	19493.9	45641.4	37265.6	50885.8	42324.3	117999	141981	129015	121318	145826	45654.1	10385.2	23379.4	21540.1	37621.7	5109.81	2140.77	1581.8	46882.7	59761.8	46345.1	5042.17	2113.43	1562.34	46636.9	59761.8	46590.7
		97.9345	0.527	512370		318016	350962	493895	351901	382350	315992	231131	207242	219320	251046	314481	342725	314186	365640	348191	443833	304148	400076	346803	303351	10997	11520.4	4735.3	367182	296053	242875	7217	7654.37	3185.8	304518	296053	305804
	C14 H30 N5 O6 P	395.192	0.527	816065		134995	206636	135912	140833	166022	19652.5	34318.8	43458	26309.4	27696.8	318550	358072	226889	634102	289289	35807.9	34869.3	18032.2	65883.1	27094	5735.58	2303.4	1701.97	120588	91694.3	87395.5	4031.01	1636.19	1222.08	103408	91694.3	104808
		81.0064	0.527	5.92314e+06		715649	2.24203e+06	1.12781e+06	3.04036e+06	2.26326e+06	4.73916e+06	1.11424e+06	1.19608e+06	930032	1.13059e+06	2.04297e+06	2.43315e+06	1.53224e+06	2.05087e+06	1.16531e+06	805283	4.52924e+06	2.13466e+06	3.81393e+06	1.12424e+06	24117.3	13733.3	15488.6	1.16539e+06	942165	800734	16309.8	9395.91	10722.2	980904	942165	986219
		212.601	0.527	406383		112217	132165	101372	101588	78665.2	19455.6	23122.1	24504.3	28881.7	30592	238805	232653	206636	304006	236161	25205.1	18232.8	19427.9	16201.6	26943.7	7395.94	3012.12	3184.69	89120.5	72240.3	60307.9	4943	2037.22	2180.06	74579.6	72240.3	74913.9
Calcium oxide	Ca O	55.9574	0.527	2.6737e+06		1.26416e+06	1.80918e+06	1.50984e+06	1.83908e+06	1.57322e+06	2.23038e+06	1.30168e+06	1.11465e+06	1.13345e+06	1.16571e+06	1.64363e+06	1.65614e+06	1.00403e+06	1.29409e+06	1.03129e+06	1.42326e+06	1.98671e+06	2.29601e+06	1.58956e+06	819606	30464.7	52274.8	43095.8	1.35435e+06	1.02074e+06	893825	19809.8	34421.3	28740.7	1.11808e+06	1.02074e+06	1.13332e+06
		78.0105	0.527	1.16996e+07		2.70302e+06	4.73753e+06	2.4509e+06	3.90845e+06	4.01334e+06	1.21155e+07	3.67159e+06	4.60766e+06	5.2033e+06	3.58123e+06	6.93506e+06	6.32679e+06	2.559e+06	4.93207e+06	3.33512e+06	1.68705e+06	8.8998e+06	7.57777e+06	4.48323e+06	2.3733e+06	44219.2	362504	360289	3.82731e+06	3.20071e+06	2.59406e+06	29690.7	246287	247723	3.21015e+06	3.20071e+06	3.21148e+06
	C H3 N O5	109.001	0.528	1.63469e+07		3.24117e+06	7.42558e+06	4.83295e+06	8.82957e+06	1.02272e+07	1.4356e+07	3.56189e+06	3.91521e+06	3.14954e+06	3.50477e+06	8.94022e+06	7.49488e+06	7.23524e+06	7.66661e+06	4.71081e+06	3.30467e+06	1.32499e+07	6.64451e+06	1.23422e+07	5.40629e+06	40118	62396.2	46521.8	4.81749e+06	4.44884e+06	3.59297e+06	29421.7	46199.4	34779.9	4.21538e+06	4.44884e+06	4.1917e+06
		87.0158	0.528	8.61379e+06		1.72398e+06	3.06477e+06	1.62281e+06	2.74867e+06	2.96188e+06	7.00673e+06	2.56405e+06	2.95256e+06	3.47574e+06	2.43231e+06	5.04888e+06	4.25864e+06	1.57156e+06	3.43162e+06	2.14998e+06	1.03802e+06	7.02452e+06	4.77177e+06	2.5934e+06	1.50199e+06	31272	202674	243589	2.37027e+06	2.21361e+06	1.78336e+06	23131.7	151321	183592	2.08236e+06	2.21361e+06	2.0695e+06
	C2 H4 N3 P	101.014	0.528	3.22775e+06		422199	1.38952e+06	646819	1.3824e+06	1.09872e+06	2.42671e+06	676327	720573	561495	640689	833113	1.19152e+06	902914	951353	720748	506454	2.02039e+06	1.08202e+06	2.19622e+06	741693	24271.8	9954.85	10633.8	746650	573485	455415	14925.3	6206.7	6723.74	599219	573485	604029
	C H3 N2 O2 P	105.993	0.528	1.45785e+06		518910	824289	654607	779802	1.03498e+06	969061	368558	374843	296215	352458	974407	685482	939306	809417	733134	467709	1.07761e+06	565164	888321	837120	20591.2	10974.6	8955.53	827422	683773	533486	13294.6	7176.37	5932.13	680650	683773	680150
	C6 H13 O3 P	164.06	0.528	655871		85018	434638	177570	529564	219012	664334	220120	157548	184491	206114	178486	424994	195717	276333	188807	138498	522612	365061	592665	185806	10392.8	4797.26	4475.13	136503	139017	131076	9888.88	4572.58	4272.94	133824	139017	133754
	C3 H4 N3 O P	129.009	0.528	6.3756e+06		1.63549e+06	3.21395e+06	2.4075e+06	4.03565e+06	4.97974e+06	5.78844e+06	1.59693e+06	1.79262e+06	1.28756e+06	1.51282e+06	3.58886e+06	3.19068e+06	3.75184e+06	3.88654e+06	2.31748e+06	1.67928e+06	5.36263e+06	3.05875e+06	5.36924e+06	2.67833e+06	17026.2	33616.4	30121	2.25053e+06	2.17117e+06	1.84063e+06	13622.1	27088.6	24447.6	2.04933e+06	2.17117e+06	2.04103e+06
		100.018	0.528	2.74163e+06		391533	1.13163e+06	555451	1.23738e+06	964836	2.02279e+06	591364	597445	493940	549053	714056	957074	714927	893725	645962	417962	1.71365e+06	809962	1.86919e+06	635042	23951.5	17444	10388.2	669979	487704	413823	14763.8	10901.7	6583.62	538351	487704	547747
		85.9853	0.528	4.42623e+07		1.0815e+07	2.04304e+07	1.89413e+07	2.45523e+07	3.0492e+07	3.46246e+07	1.0037e+07	1.09419e+07	1.02541e+07	9.80339e+06	2.67324e+07	2.12043e+07	2.30826e+07	2.97239e+07	1.48219e+07	1.02342e+07	3.71513e+07	1.4997e+07	3.00681e+07	1.75085e+07	51682.7	155207	194425	1.84068e+07	1.71367e+07	1.4504e+07	39825.8	120587	152315	1.64792e+07	1.71367e+07	1.64253e+07
	C5 H6 Cl N3 O3 S	222.982	0.528	749036		59061.8	210672	98783.5	375838	372592	633288	75339.2	78425.7	23240.9	50375.9	397677	259836	194368	212280	100178	42540.8	628831	131664	619947	131932	20813.3	6370.92	72018.5	107625	93379.5	86703.6	16290.6	5025.49	57257.1	97040.2	93379.5	97318.7
		103.996	0.529	1.54981e+07		4.59406e+06	6.2134e+06	6.95101e+06	7.46091e+06	1.20885e+07	1.17553e+07	3.49972e+06	3.77462e+06	2.87887e+06	3.54156e+06	1.08256e+07	7.22722e+06	1.00901e+07	1.01818e+07	6.72405e+06	4.97389e+06	1.25794e+07	5.74341e+06	9.68869e+06	7.94682e+06	47194.9	70765.3	97985.6	7.25539e+06	6.09205e+06	5.47597e+06	34679	52495.1	73389.3	6.35435e+06	6.09205e+06	6.38075e+06
	C4 H11 N3 O2 S	165.057	0.529	782266		108273	411211	179329	369178	218355	814106	260596	182796	213715	235565	216459	440051	224778	289423	215329	138970	555714	321745	416760	211094	7693.61	3346.11	3390.41	167430	152642	148241	6652.87	2907.5	2960.36	157735	152642	157949
		86.9861	0.529	4.93028e+06		1.29361e+06	1.82441e+06	1.83559e+06	3.05407e+06	3.70586e+06	4.07354e+06	1.22708e+06	1.36051e+06	970205	1.20454e+06	3.29059e+06	2.57216e+06	2.9889e+06	2.87714e+06	1.75825e+06	1.38349e+06	4.29521e+06	2.2574e+06	4.10252e+06	2.07575e+06	15959.5	26204.6	22293.3	1.70901e+06	1.721e+06	1.41703e+06	12975.4	21447.9	18370.1	1.56738e+06	1.721e+06	1.55779e+06
		101.963	0.529	2.63955e+07		6.01035e+06	9.23612e+06	5.26485e+06	8.19961e+06	1.08067e+07	2.56516e+07	6.29568e+06	7.99661e+06	8.86683e+06	6.25083e+06	1.73498e+07	1.13737e+07	5.95881e+06	1.24465e+07	7.31779e+06	2.86591e+06	1.82426e+07	1.50535e+07	1.00713e+07	5.21618e+06	398234	1.51205e+06	1.45314e+06	9.16507e+06	6.61538e+06	5.32261e+06	234925	905222	883081	7.1989e+06	6.61538e+06	7.32256e+06
	C3 H7 N2 O P S	150.001	0.529	2.33465e+06		817901	726389	1.17035e+06	882738	2.11317e+06	1.27811e+06	432574	501561	431133	412986	1.64538e+06	1.08534e+06	1.54087e+06	1.57156e+06	848344	919540	1.37193e+06	753429	1.35343e+06	1.10655e+06	16771.7	11415.9	12061.7	980468	1.05729e+06	833345	14027.4	9604.05	10207.3	910484	1.05729e+06	902733
2635N2PS4Q	C6 H11 N O2	129.079	0.529	1.35424e+08	Superpathway of L-lysine degradation	1.38498e+07	2.24174e+07	2.96575e+07	3.14471e+07	2.50346e+07	1.41164e+07	8.66962e+06	1.34923e+07	1.34129e+07	8.76428e+06	5.20835e+06	7.99555e+06	6.01764e+06	8.4974e+06	5.63544e+06	1.33292e+07	1.84389e+06	3.4759e+06	4.99025e+06	4.32253e+06	119360	64642.3	54838.4	2.29965e+07	2.08124e+07	1.86696e+07	94400.1	51508.9	44028.2	2.08324e+07	2.08124e+07	2.08339e+07
	C3 H7 Cl N2 O5 S	217.976	0.53	2.19725e+06		195653	585994	506494	1.41043e+06	1.98166e+06	1.5371e+06	230196	369133	116485	189164	1.29894e+06	580279	1.02081e+06	823510	297246	261927	2.92245e+06	632643	1.83526e+06	452264	5964.9	9261.4	7474.75	242833	279684	328912	9714.5	14752.5	11650.7	286241	279684	285601
	C3 H6 N2 O5	150.028	0.53	5.75062e+06		951911	2.48779e+06	1.31606e+06	2.53052e+06	2.67279e+06	4.45733e+06	1.31085e+06	1.39935e+06	1.09054e+06	1.16925e+06	2.16975e+06	2.33388e+06	2.33333e+06	2.20711e+06	1.54855e+06	1.15143e+06	4.64648e+06	1.88302e+06	4.17973e+06	1.75615e+06	12311.7	32188	24267.4	1.44078e+06	1.4471e+06	1.0587e+06	8989.15	23729.8	18066.4	1.25808e+06	1.4471e+06	1.23856e+06
		67.9748	0.53	1.1038e+07		2.37742e+06	5.13725e+06	3.64381e+06	6.43577e+06	7.84132e+06	1.03307e+07	2.29628e+06	2.5487e+06	2.09222e+06	2.37131e+06	7.01263e+06	5.28689e+06	5.04863e+06	5.56929e+06	3.29005e+06	2.20525e+06	8.86061e+06	4.87296e+06	8.24816e+06	3.7839e+06	15792.9	28186.8	21346.2	3.54506e+06	3.12071e+06	2.61582e+06	11425.7	20595.4	15754.3	3.08219e+06	3.12071e+06	3.07807e+06
		147.968	0.53	531099		100258	101065	77350.1	93270.6	304766	333806	53830.2	87895	89450.1	63321.2	446759	144982	111991	298308	100547	30986.3	370564	225666	172658	77914.6	23708.3	10991.2	7804.11	131314	123760	102216	18085.1	8455.81	6055.62	117019	123760	116440
	C3 H5 Cl N2 O4 S	199.966	0.53	3.21695e+06		232176	1.03006e+06	482970	1.331e+06	1.60234e+06	2.73861e+06	274768	273721	192036	238393	1.07132e+06	585937	700460	938584	456195	272041	2.46045e+06	592203	2.04139e+06	552185	36109	240786	240814	404949	326294	278468	24427	164788	166756	340895	326294	342897
	C7 H6 Cl O7 P	267.953	0.53	320637		64438.8	112842	81874.9	115061	125019	168574	80442	65330	41648.3	67627.1	94001	104726	172564	140709	131018	71184.1	222438	92857.6	289903	181301	7838.66	3267.15	2203.79	93542.8	86471.6	83776.5	6867.9	2875.24	1948.09	88621.3	86471.6	88702.6
	C2 H7 N2 O2 P3 S	215.943	0.531	6.77964e+06		674241	1.56798e+06	658584	1.65549e+06	2.44186e+06	6.43142e+06	676350	804939	613173	691786	2.16679e+06	1.74322e+06	866756	1.43577e+06	799890	325935	4.95988e+06	2.19934e+06	1.91356e+06	629617	19664	24709.2	25665.5	834084	646810	533042	12519.3	15938	16775.3	681319	646810	687104
DL-Ornithine	C5 H12 N2 O2	132.09	0.531	4.18128e+08	Superpathway of arginine and polyamine biosynthesis;Other	2.08629e+08	2.04823e+06	2.52581e+08	2.46215e+06	2.03512e+06	2.56041e+08	2.2822e+08	3.60748e+08	2.41865e+08	1.67131e+06	3.73672e+08	3.60317e+08	3.11795e+08	3.47951e+08	2.6335e+08	2.3211e+06	3.50527e+08	3.22363e+08	3.16395e+08	2.86316e+08	173762	68387.1	47928.9	1.80119e+06	1.61239e+06	1.54661e+06	145292	57518.4	40550.2	1.67244e+06	1.61239e+06	1.67561e+06
	C12 H28 O P2 S	282.133	0.531	514395		391783	367566	390158	346997	337081	175296	220814	197949	225852	198740	416794	500445	328507	372095	357654	338441	229741	258593	135721	196819	5042.61	2101.76	1417.7	243204	247557	219021	4462.17	1867.5	1264.91	231379	247557	230818
D-(+)-Proline	C5 H9 N O2	115.063	0.531	5.12559e+06	Other	919668	1.01082e+06	1.06155e+06	998389	1.02671e+06	1.08151e+06	897131	966642	792941	750886	913368	1.07047e+06	508006	370597	814193	792912	631585	720466	852961	720833	22945.7	57038.6	8015.29	1.18897e+06	1.06417e+06	999554	18772.1	46968.6	6643.65	1.09346e+06	1.06417e+06	1.09522e+06
	C2 H N5 O7 S	238.959	0.531	1.27636e+06		103625	206078	95110.7	271635	239552	1.04067e+06	122323	148678	117455	112896	294942	231915	113623	174520	125532	36875	964798	406797	450920	72260.2	5343.79	2227.29	1645.73	123052	92728.5	83656	3557.07	1500.48	1122.26	102770	92728.5	104225
	C2 H7 N2 P S	122.006	0.531	543631		232342	219715	294112	275417	414559	267956	142286	141197	120527	154975	337610	269368	463335	329655	263949	241194	249492	196583	407215	360329	9083.8	3786.12	4695.43	356896	297204	251008	6279.23	2646.32	3318.88	303616	297204	304431
ET8750000	C4 H7 N	69.0578	0.531	492368	Superpathway of linamarin and lotaustralin biosynthesis;Other	90445.1	27229.3	93339.2	13879.9	13403.2	47554.3	89714.8	76004.1	85752	97130.1	51155.2	62964.2	30295.4	22032.6	79584.6	34508	32201.3	54469.3	21677.9	70835.7	23409.3	15675	11839.4	59340.7	38750.9	49870.3	18812.3	12685.6	9649.66	54142.6	38750.9	55166.8
	C H3 N O4 S	124.979	0.531	8.94646e+06		1.36266e+06	2.42004e+06	1.10723e+06	2.09526e+06	2.66458e+06	7.33053e+06	1.65598e+06	2.09766e+06	2.24713e+06	1.59996e+06	4.34817e+06	3.21562e+06	1.26616e+06	2.60818e+06	1.56178e+06	706057	6.29513e+06	3.88457e+06	2.10788e+06	1.08054e+06	99902.4	344134	208399	1.95339e+06	1.44706e+06	1.16927e+06	60360.1	210900	129574	1.55353e+06	1.44706e+06	1.57453e+06
	C3 H5 N2 P S	131.991	0.531	1.74224e+06		634801	572418	909139	631512	1.57099e+06	946906	304567	355708	338877	299120	1.19923e+06	833640	1.06931e+06	1.14271e+06	608269	726477	1.09585e+06	565179	947562	782997	9166.52	8888.28	8350.73	752020	793491	635769	7616.73	7430.34	7023.63	696352	793491	691010
1-Nitrosopiperidine	C5 H10 N2 O	114.079	0.531	797213		18082.5	97497.6	18818.9	40390.9	56513.3	21014.1	24973.2	23447.8	16964.6	16903.2	9871.1	10024.5	12513.7	18198	11787.4	68559.8	9075.2	9606.49	11977	17381.1	18598.5	12874	10557.6	117794	112899	82708.5	13029.5	9116.5	7557.89	100857	112899	99400.4
		119.973	0.532	849054		328211	345587	249443	313598	302142	629263	318717	367450	409164	329629	584682	449369	315457	407340	342324	176696	608285	468606	367375	289563	18872.2	58755.6	90752.5	444388	338093	274016	11680.7	36867.1	57740.7	357831	338093	361447
	C2 H2 O4 P2	151.943	0.532	2.47374e+06		1.28106e+06	1.6979e+06	1.6295e+06	1.85562e+06	1.41293e+06	1.46262e+06	1.13725e+06	1.14173e+06	1.09741e+06	1.20101e+06	1.33877e+06	1.56856e+06	1.08901e+06	1.06892e+06	1.25149e+06	1.5465e+06	1.42313e+06	2.00909e+06	1.82274e+06	1.00224e+06	31293	14297.5	18082.8	1.21245e+06	972675	835677	21198.6	9798.18	12538.4	1.02136e+06	972675	1.02801e+06
	C5 H8 Cl N3 O4 S	240.992	0.532	3.1753e+06		228277	1.00876e+06	483652	1.42165e+06	1.35337e+06	2.73386e+06	287880	289687	162658	251553	1.06345e+06	688919	646513	783324	417869	230786	2.41718e+06	597918	2.06759e+06	514417	26328.5	9597.48	5632.03	380936	335957	256549	17695.7	6526.91	3876.07	319665	335957	317382
	C13 H28 N2 O3 S2	324.153	0.532	477907	Other	451564	580000	363183	364430	299738	223451	217745	167219	283895	368099	343034	298984	35809.8	202222	72062.5	19964.5	164703	158285	120236	28882.7	5499.04	2291.99	1590.93	317855	217106	220359	3683.69	1553.65	1091.45	266295	217106	273269
	C7 H Cl N6 O4 P2	329.924	0.533	275394		20862.6	62456.7	17066.4	58046.9	138602	268678	27897.7	27603	17096.5	21512.8	77479	45390.3	62250.3	75899.2	49893.2	13429.2	206532	74862	115127	36312.9	4662.62	1943.37	1348.94	37313.1	39117.5	23709.9	3070.3	1295.48	910.463	30997.1	39117.5	29777.4
		113.98	0.533	451031		123537	219932	190002	199088	313602	334471	76432.5	86706.8	77326.6	87775.2	297104	182600	242549	276595	174664	120326	343803	155844	305044	180729	12290.3	5122.57	3677.84	182507	142483	125291	8275.59	3489.92	2535.57	153290	142483	154795
	C3 H2 N3 P	110.999	0.533	1.43092e+06		290227	655093	464553	719603	1.0469e+06	1.39981e+06	275688	329043	229018	245197	732918	699976	674566	876574	434988	305632	1.18123e+06	634970	1.10687e+06	480240	7245.95	3020.11	3042.55	444282	385755	343236	5452.99	2293.04	2330.85	393454	385755	394155
2,6-Diamino-4-hexenoic acid	C6 H12 N2 O2	144.09	0.533	5.55993e+06		3.79387e+06	5.89556e+06	4.45562e+06	3.22707e+06	4.35295e+06	1.33594e+06	989485	719405	808119	626191	2.50255e+06	2.38289e+06	2.45249e+06	1.95644e+06	2.90028e+06	2.94665e+06	1.742e+06	1.56052e+06	557152	2.06222e+06	39929.4	28148.1	29598.8	1.96739e+06	1.34588e+06	1.33697e+06	26311.4	18776.5	19990.7	1.63493e+06	1.34588e+06	1.67825e+06
1-Piperideine	C5 H9 N	83.0734	0.533	1.66049e+07	Superpathway of linamarin and lotaustralin biosynthesis	1.66457e+06	2.56972e+06	2.90933e+06	2.61362e+06	2.42289e+06	1.40128e+06	840922	1.48994e+06	1.27461e+06	883089	615775	709008	612715	1.07441e+06	497796	1.40252e+06	147554	261196	587694	347914	262066	466797	302495	2.46579e+06	2.98582e+06	1.84994e+06	198232	356189	232862	2.18886e+06	2.98582e+06	2.11789e+06
Histidylglycine	C8 H12 N4 O3	212.091	0.533	263496		84142.6	153181	114697	222279	163610	127067	72310.8	48824.7	53469.9	31746.8	222089	120894	71519.6	140110	77575.1	71706.9	63038.7	49065.3	62297.5	66171.3	5995.64	2498.98	1734.6	79729.9	73703.1	62372.3	4587.07	1928.04	1349.72	71146.3	73703.1	70929.8
DL-Lysine	C6 H14 N2 O2	146.105	0.534	1.39565e+08	Superpathway of L-lysine degradation;Superpathway of arginine and polyamine biosynthesis;Aspartate superpathway;Biotin biosynthesis II;Other	1.41611e+07	2.29779e+07	3.03033e+07	3.21678e+07	2.56041e+07	1.43946e+07	8.84779e+06	1.37547e+07	1.36629e+07	8.94518e+06	5.32784e+06	8.16293e+06	6.14098e+06	8.74623e+06	5.75978e+06	1.36303e+07	1.88002e+06	3.51525e+06	5.11993e+06	4.38808e+06	152257	94587.4	87776.6	2.34806e+07	2.12686e+07	1.90764e+07	120509	75425.4	70523.5	2.12782e+07	2.12686e+07	2.12789e+07
	C4 H4 N4 O2 P2 S	233.954	0.534	7.19976e+06		729206	1.56156e+06	738384	1.84038e+06	2.75302e+06	6.40645e+06	755097	934923	664365	732066	2.64789e+06	1.95522e+06	999917	1.66449e+06	787331	369061	5.65128e+06	2.46788e+06	2.31235e+06	655530	10573.5	5537.69	4729.6	847156	696678	607044	7413.74	3924.66	3388.5	725645	696678	729140
	C H3 N2 O6 P3	231.921	0.535	3.16732e+06		358161	496537	199825	459964	694025	3.25648e+06	329558	553611	496063	372630	1.87901e+06	685347	203576	595178	309315	74250.2	2.5078e+06	1.64174e+06	592726	152904	11257.7	7707.7	4142.22	339531	279555	246760	7989.5	5527.33	3001.9	292518	279555	294013
	C7 H11 N4 O3 P	230.058	0.535	482780	Other	228406	293208	308955	277836	351132	316032	171879	271290	253859	152830	138046	142866	71151.5	128177	88831.4	133614	30707.3	58159.8	49137.7	50930.2	10085.2	4203.51	2917.76	354889	317978	277399	7690.84	3232.91	2263.4	316211	317978	316059
Pyrrolidine	C4 H9 N	71.0734	0.535	6.30573e+06		788148	2.2873e+06	1.03317e+06	1.33503e+06	2.30022e+06	1.4248e+06	918370	1.09617e+06	678146	828797	5.17922e+06	3.5293e+06	2.41259e+06	5.07263e+06	1.5944e+06	1.45269e+06	2.23395e+06	2.74289e+06	2.3302e+06	949129	50327.9	39462.8	32395.7	1.64889e+06	1.69273e+06	1.287e+06	38758.7	30642.5	25364.9	1.47581e+06	1.69273e+06	1.45799e+06
	C7 H13 Cl2 N4 P	254.025	0.537	630488		178904	202398	323573	248753	188987	66956	82988.6	97339.2	97432.1	80986	24076.8	47161.3	16947.1	36097.2	36269.1	172192	17488.3	21471.6	27109.1	16888.1	9551.77	3981.17	3001.51	166073	147978	142065	7953.46	3334.9	2529.47	153920	147978	154243
	C6 H11 N9 O	225.109	0.537	286159		13616.4	10436.5	31586.8	35075.2	36060.8	17228.1	9752.6	43688.6	27102.9	18372	14623.6	15780.6	24764.1	57191.4	18135.2	32547.2	17388.8	15644.9	30638.4	18026.2	6477.41	2699.78	2183.26	43914.4	46010.5	57744	10082.4	4120.54	3268.5	51091.7	46010.5	50631.3
Cadaverine	C5 H14 N2	102.116	0.537	1.18275e+06	Superpathway of L-lysine degradation;Superpathway of arginine and polyamine biosynthesis;Other	24154.2	51619.1	27862.1	32656.7	25969.9	39372.6	28361.2	22346.9	19286	16700	954831	328340	451140	466488	190696	66363.7	797476	236048	209158	143334	11102.4	12188.8	6160.5	291183	236768	214708	7969.28	8838.12	4512.92	252224	236768	253931
	C6 H19 Cl N4 O8 P2	372.037	0.538	130473		79448.9	84294.8	130313	120409	105756	49357.7	44887	80709.4	48790.2	49022.5	16740.5	35368.1	45978.6	52101.2	23191.4	93453.3	10102.7	8569.85	29960.1	28346.5	4540.96	1892.67	1530.57	103781	127763	113731	5102.32	2117.31	1704.73	108469	127763	109018
NP-011878	C15 H26 O5	308.158	0.539	3.87385e+06		2.1343e+06	3.98499e+06	3.21735e+06	2.75558e+06	3.29966e+06	919298	259151	281769	571956	527656	2.44483e+06	1.64855e+06	1.19746e+06	403704	985533	467149	989260	709614	850057	197963	7639.53	3184.15	2671.76	1.29057e+06	1.06612e+06	1.0046e+06	5766.47	2424.66	2052.62	1.14451e+06	1.06612e+06	1.15156e+06
	C8 H N2 O2 P3 S	281.898	0.539	350388		82020.4	94426.3	30447.6	53273.7	79464.1	371410	106655	115124	146520	72644.7	244456	144498	38008.8	108570	103872	23770.9	257244	270931	66333.2	45981.6	4721.89	1951.91	1591.55	94021.3	57105.1	62506.6	3020.66	1264.92	1045.01	76986.1	57105.1	80268.1
	C8 H N2 O3 P3	265.92	0.539	659538		160472	265150	156242	398026	279196	400759	183076	217408	203134	191717	315246	380891	155944	258099	224128	118393	616333	413964	517267	221645	4745.4	1961.63	1599.47	173938	150903	160088	4278.84	1774.99	1452.41	166792	150903	167253
spinacine	C7 H9 N3 O2	167.069	0.54	4.54769e+06		3.82641e+06	4.72192e+06	4.07665e+06	4.29774e+06	4.18404e+06	1.25272e+06	1.13625e+06	1.05141e+06	1.11923e+06	854593	3.56646e+06	3.24788e+06	3.28305e+06	3.07418e+06	3.69098e+06	1.59182e+06	2.07621e+06	1.91275e+06	999064	1.11707e+06	27497.1	18463.1	18005.9	1.97423e+06	1.95029e+06	1.77175e+06	24211.4	16326.5	15990.8	1.87429e+06	1.95029e+06	1.87154e+06
	C4 H4 N2 O10 P2 S	333.908	0.541	363584		130765	128921	77984.1	129711	162898	318319	135429	170889	150148	130067	307817	216824	149375	244639	200418	67327.5	351062	255264	183312	152301	4641.87	4814.85	1564.58	141128	134114	135165	4397.88	4570.34	1487.92	138118	134114	138177
	C6 H9 N6 O P3 S4	401.895	0.541	241389		78274.6	98190.5	58403.7	95561.6	94781.6	225415	111694	127617	125179	88395.1	237269	164969	128032	175627	126014	60002	261158	200432	138923	127879	4602.77	1902.67	1551.4	92751.9	85878.4	101388	5217.05	2146.38	1741.85	97250.8	85878.4	96905
	C11 H24 N6 O6	336.175	0.542	2.81765e+06		26422.3	35338.4	56910.1	48279.8	44444	37980.5	16665.5	17593.9	17536.1	16098.2	101348	24820.5	15567.7	19594	17822.6	15665.7	48271.1	22182	72586.1	61632.9	15041	6636.8	5260.27	39792.9	18457.5	32301.1	11894.9	5288.04	4223.03	36047	18457.5	36047
	C8 H19 Cl N2 O4 P2	304.05	0.543	141955		67032.9	85609	143006	128347	118728	54645.2	46734.6	72112.4	50530.3	51359.1	23942.3	39151.4	35720.8	45437.2	29941.6	100115	11205.6	8271.57	19538.1	23212.2	5061.23	2092.19	1770.06	90431.3	113674	98595.6	5642.23	2322.85	1957.21	94244.2	113674	94761.8
	C2 H7 O5 P3	203.95	0.543	1.09744e+06		522524	560954	568685	678496	653652	747864	662009	685916	566758	665759	803335	786331	1.08145e+06	869860	789758	736204	982810	652588	1.03527e+06	1.08514e+06	5855.59	18738.4	23429.5	631242	658240	608367	5597.99	17942.2	22469.3	620032	658240	619569
	C14 H28 N4 O7 P2	426.144	0.544	3.74093e+06	Other	17588.6	30860.5	78335.7	58364.6	49164.6	18810.4	8526.68	9741.83	15026.9	9335.17	12736.2	13147.2	8361.46	10392.6	8726.18	15233.1	14837.5	11859.7	10387.4	8396.56	7735.34	3577.4	2705.27	36436.6	42457.8	32891.9	6900	3203.41	2431.87	34782.2	42457.8	34534.5
		271.937	0.544	2.14615e+06		999447	1.09741e+06	1.12809e+06	1.27735e+06	1.14645e+06	1.50938e+06	1.25373e+06	1.32577e+06	1.07521e+06	1.32061e+06	1.37775e+06	1.49058e+06	1.95152e+06	1.57742e+06	1.56585e+06	1.49862e+06	1.71514e+06	1.1571e+06	2.01565e+06	2.14584e+06	5779.94	2389.29	2021.41	1.13109e+06	1.21004e+06	1.13171e+06	5783.86	2390.85	2022.68	1.13139e+06	1.21004e+06	1.13141e+06
	C10 H22 N2 O5	250.153	0.544	902655		485538	569288	648111	866142	674887	700982	480200	433942	364273	472886	568179	599610	482507	645204	273764	270506	528192	321708	434196	300530	9186.28	4248.42	3212.7	513604	531730	474447	8363.58	3880.34	2943.8	494493	531730	493520
	C3 H5 N2 O13 P S	339.925	0.544	550387		222113	229569	250346	271677	251522	331349	303415	309897	252246	322225	355808	340054	550463	354160	377902	378796	403229	274257	473743	528547	6006.63	2777.91	2100.69	268523	272382	268613	6009.19	2779.05	2101.52	268568	272382	268568
	C3 H N4 O2 P S2	219.927	0.544	1.89963e+06		778789	803466	520352	619032	722549	1.60547e+06	1.02977e+06	1.14735e+06	1.38027e+06	989835	1.43503e+06	1.228e+06	806873	1.04433e+06	975341	579505	1.64866e+06	1.51662e+06	732794	798357	6153.88	2929.59	2754.99	875560	810355	725976	4975.72	2385.01	2258.41	801040	810355	800440
	C8 H8 O13 S3	407.912	0.545	840378		342456	379650	352561	450430	364792	526683	474769	489050	383034	484359	486038	500932	773404	576632	590790	657958	687253	487172	732500	818324	5930.97	2742.92	2074.23	386949	442214	428364	6783.94	3121.39	2348.43	407058	442214	408199
	C11 H6 N6 O6 P2 S3	475.899	0.545	318185		121476	138644	145874	191098	159203	164378	174445	250575	144226	221863	225068	209273	343424	269513	204829	213935	302281	174028	354883	296823	6129.86	2834.9	2143.78	141154	160879	183890	9228.53	4192.37	3115.08	162605	160879	162458
	C5 H9 N8 P S	244.041	0.545	291552		11253.3	32198.4	12373.8	19362.7	25295.3	19587	8840.94	9991.67	8899.84	8616.16	13055.2	13568.1	8612.65	10640.4	9099.87	34175.4	15200.1	12223.7	10623	8736.86	8014.93	3706.7	2803.05	36491.8	42116.8	32414.4	7029.31	3265.2	2480.12	34586.5	42116.8	34304.2
	C8 H18 N6 O12 P2 S2	515.991	0.545	191304		9685.73	24744.4	10193.8	13662.4	11972.5	17907.3	7523.88	7649.32	7749.04	7741.34	9380.19	10735.5	6624.76	7526.79	8539.73	17512.2	10835.7	9489.62	5296.56	6740.42	6745.92	3119.81	2359.24	25893.8	17882.4	18597.7	4663.34	2180.69	1667.65	22028.7	17882.4	22555.3
	C13 H22 N10 O9 S	494.131	0.545	941879		11475.7	14453.9	22402.2	17914	12615.7	17926.5	7663.46	7638.39	7850.15	6302.2	9917.22	11118.3	6903.71	7983.17	8493.08	9042.6	11474.6	9869.29	5634.87	6768.68	6888.87	3185.93	2409.23	12150.6	12865.6	8825.01	5009.44	2339.5	1786.74	10589.6	12865.6	10350.8
	C5 H3 O9 P3	299.898	0.545	615602		95967	197805	81612.9	172059	241011	357191	110823	214899	160926	125788	614067	400464	298861	488213	305384	78060.6	506941	437545	245360	89505.4	6118.89	2829.83	2139.95	282838	311296	281893	6093.81	2818.64	2131.8	282381	311296	282350
	C13 H8 N2 O14 S4	543.886	0.545	211111		88782.6	99288.7	84245.4	119677	84838.2	121252	129392	129050	107064	133955	122658	127809	201479	164711	146722	162060	193369	116274	189237	205854	5859.34	2709.79	2049.17	102083	109781	112197	6651.93	3061.58	2304.12	107097	109781	107180
	C8 H18 O17 P2	448.003	0.545	169247		10275.1	15204.7	11275	16543.4	14848.8	17933	8068.27	9044.63	8130.59	7855.03	11812.6	12338.8	7821.13	9619.39	8340.79	20591.3	13747.5	11105.6	6866.16	6831.93	7310.66	3380.99	2556.74	20249.7	18310.5	17960.2	6331.49	2942.21	2235.67	19089.7	18310.5	19122
	C4 H O13 P	287.915	0.546	2.79242e+06		1.3517e+06	1.30169e+06	823563	990234	1.23724e+06	2.50885e+06	1.77732e+06	2.13254e+06	2.24645e+06	1.74538e+06	2.44556e+06	2.09272e+06	1.44469e+06	1.77067e+06	1.68087e+06	1.06552e+06	2.71547e+06	2.53906e+06	1.32509e+06	1.31505e+06	6028.4	2787.98	2108.3	1.38407e+06	1.36057e+06	1.33695e+06	5773.92	2674.32	2025.41	1.36051e+06	1.36057e+06	1.36051e+06
		154.072	0.546	3.82738e+06		437162	778812	503196	675032	758849	370153	505253	661450	498310	625796	344069	432029	1.56008e+06	192539	436840	1.06566e+06	237052	388385	822828	501478	29945.8	13849.1	10472.9	961610	1.00372e+06	954844	29683.2	13732	10387.5	958279	1.00372e+06	958174
	C12 H19 N3 O2	237.148	0.546	920473		910609	582650	661793	801163	627175	92774.7	112401	155857	101847	140645	765901	617837	515389	396486	398091	96406.9	183534	135416	57748.7	88312.1	8464.37	3914.55	2960.23	198169	248924	224849	9976.72	4584.76	3445.2	210719	248924	212210
	C5 H2 N4 O9 P2 S	355.902	0.547	430824		233897	230434	146051	177853	161608	423242	292389	322182	371340	296043	368497	314781	209473	267861	299226	173321	387722	410251	181217	222535	6590.25	3047.82	2304.8	243465	223433	212685	5618.7	2612.24	1985.91	227977	223433	228188
	C6 H Cl3 N8 O6 P2	447.856	0.547	242432		180673	132135	164463	130092	104550	122065	156007	128653	128078	140342	120675	152737	148182	94667.5	230479	238474	155496	223147	174361	144313	4446.87	2227.15	1684.2	123180	122038	112299	3983.96	2002.74	1520.17	117802	122038	117671
	C7 H6 O15 P2 S	423.889	0.547	738762		332078	303042	207744	227771	254828	760450	465533	509351	579665	446064	590642	487577	337500	418615	474344	272130	644947	588621	287294	343628	5531.39	2770.31	2094.94	350167	356359	319510	4965	2495.76	1894.28	335146	356359	334502
2908	C5 H11 N	85.0891	0.547	4.67988e+06		175890	230591	65150.5	141869	143576	63540.1	49934.2	84675.7	77839.3	116028	3.47057e+06	1.87068e+06	2.40074e+06	2.95449e+06	986556	77777.8	3.22555e+06	1.37983e+06	1.67332e+06	409063	52135	69497.7	57962	1.00358e+06	839474	631585	33124.6	44738.1	37811	818923	839474	815456
	C7 H13 N4 O6 P S	312.029	0.547	781605		11352.6	100022	27002.8	47340.2	78616	19232.1	8966.78	37337.5	9630.72	22328.7	14517.1	14275.3	9201.84	11948.2	8837.06	92106.3	16985.4	12993.5	19377.6	7371.03	8172.31	3779.48	2858.09	98704.8	109175	99365.4	8239.94	3809.64	2880.04	99024.2	109175	99046
	C6 H2 N6 O15 P2 S	491.876	0.548	335310		174907	129863	98836.5	120917	126937	289692	242361	273522	298937	223219	308438	229343	176598	228321	211054	151248	344355	321059	173381	169225	5634.94	2783.2	2104.69	168258	168959	173727	5874.99	2897.36	2187.69	171004	168959	170982
	C12 H6 N2 O16 P2 S2	559.864	0.548	191379		97174	84285.9	51811.7	59313.4	71344.6	150434	138432	161770	134867	121540	169120	133501	97671.2	123787	123172	80280	175601	194127	108239	97923.5	6290.4	3106.94	2349.5	96917.7	95583.9	100722	6618.2	3262.79	2462.78	98841.2	95583.9	98799.2
	C3 H6 Cl3 N4 O P3	311.881	0.548	769283		571628	427631	555706	416053	477511	354631	498348	506391	423138	476788	423942	575554	539935	454285	549673	794170	547169	737313	789426	410978	10859.6	2723.3	2059.39	321751	335566	381443	13911.6	3454.05	2586.29	352101	335566	351173
	C13 H11 N8 O18 P	597.993	0.549	435495		89769.2	97627.6	127236	123608	96243.3	55289.7	58340	67203.4	51366.3	49252.2	13157.2	32429	25904.6	35160.1	29982.2	84472.6	10985.4	11625.8	25282	16685.1	6847.27	3381.99	2557.5	100036	99819.5	93852.1	6337.82	3138.69	2379.85	96973.4	99819.5	96912.8
	C3 H3 N2 O7 P3 S	303.889	0.549	489702		155544	151370	117435	138494	202420	267483	233767	310909	227759	231097	531757	337566	215209	389877	205343	124750	412585	358492	210244	171652	5609.72	2770.74	2095.27	173377	183600	192111	6449.89	3168.79	2383.59	182729	183600	182758
Histamine	C5 H9 N3	94.053	0.549	1.00676e+07		640323	2.00998e+06	2.09739e+06	2.91232e+06	1.76318e+06	1.15441e+06	849782	1.15127e+06	555813	427570	5.85827e+06	6.14846e+06	3.58298e+06	2.66842e+06	3.48511e+06	1.96788e+06	2.28201e+06	1.14875e+06	1.84609e+06	1.20515e+06	41978.9	20109.4	15489.2	2.93697e+06	2.47349e+06	2.4278e+06	33636.8	16228.2	12589.7	2.67621e+06	2.47349e+06	2.68991e+06
Histamine	C5 H9 N3	111.08	0.55	1.03557e+07		658123	2.07109e+06	2.16897e+06	2.98634e+06	1.81312e+06	1.18239e+06	884512	1.19202e+06	575251	443683	7.84412e+06	6.42044e+06	3.79286e+06	2.79739e+06	3.63627e+06	2.07982e+06	2.35702e+06	1.18517e+06	1.92086e+06	1.2633e+06	49269.7	23718.9	18214.9	3.05727e+06	2.57551e+06	2.51933e+06	39355.1	19082.8	14761.5	2.78191e+06	2.57551e+06	2.79609e+06
Citric acid	C6 H8 O7	192.028	0.55	542923	Other	29283.9	60527.4	62047	70620.6	100900	23207.1	12840.3	31469.2	11982.6	10093.2	16491	30919.5	10662.3	28851.5	10718.8	48339.4	45501.8	23998.4	17821.2	9026.56	9686.42	4479.72	3387.61	83960.8	78491.2	79965.5	9113	4223.45	3200.6	81935.2	78491.2	81992.5
	C4 H3 N4 O13 P3 S	439.863	0.551	168826		57073.4	59048.2	35867.3	38699.4	51762.2	96289.1	86450.8	90838.7	75991	74705.6	161232	91561.2	71330.6	91662.2	78207.8	47160.8	127777	121838	72130	71725.8	5677.18	2804.06	2120.46	68248.9	69219.2	64152.1	5268.47	2608.89	1977.97	66230.2	69219.2	66168.9
	C18 H33 N2 O2 P S	372.201	0.551	3.54959e+06		82109.7	221052	125100	198383	253480	29239	3.12389e+06	17046.2	3.6238e+06	15854.7	507282	315033	627253	801447	363816	55039.1	24249.3	28488.1	22697.7	28658.6	18981.7	7733.84	5848.41	104355	97729	89749.7	15936.7	6530.57	4967.11	97068	97729	97033.9
	C13 H23 N5 O3	297.18	0.551	1.29318e+06		822860	839929	1.00596e+06	890865	843622	572779	664507	799069	643457	679770	321034	520175	627134	438309	558435	468746	465341	368979	348827	409180	7518.19	3713.37	2808.09	705316	695173	644576	6752.5	3347.34	2540.57	675234	695173	674632
	C11 H17 N8 O9 P3 S	530.006	0.551	1.36801e+06		251419	243209	347011	356310	290181	154859	158260	215288	152521	124011	60688.5	88115.5	89551.4	97690.5	85734.9	261842	16250.2	36590.7	92153.5	56229.3	6818.06	3367.57	2546.59	249780	279340	268391	7484.9	3684.08	2776.28	258841	279340	259314
	C11 H12 N8 O9 P2	462.019	0.551	1.47691e+06		250126	250169	363922	362862	275459	166276	148502	211313	166654	144871	54715.1	91868.4	87878.5	96738.3	84950	259775	24586.9	42530.3	84079.7	65886.4	7359.96	3635.22	2748.99	286635	294031	276365	7037.98	3481.62	2636.96	281574	294031	281424
	C10 H11 N8 O15 P S	545.98	0.551	341168		26272	30300.9	44617.1	39066.1	46226.2	17198.7	12871.9	18681.5	7467.06	13064.8	13575.3	12050.8	8524.26	12901.5	8719.46	21882.9	12151.8	12022.7	11360.3	6711.23	7015.06	3464.87	2620.17	35564.6	33177.9	36680	7310.34	3605.3	2722.28	36138.1	33177.9	36107
	C5 H5 N5 O4	199.034	0.552	2.77075e+07		3.3332e+06	3.27302e+06	4.02925e+06	3.24369e+06	3.26807e+06	3.09395e+06	4.70151e+06	6.43138e+06	4.95841e+06	3.81693e+06	2.43476e+07	1.94608e+07	2.6602e+07	1.55042e+07	1.94872e+07	1.47018e+07	1.01574e+07	6.77394e+06	1.52549e+07	2.01399e+07	12481.7	5772.48	4365.21	8.22757e+06	6.99665e+06	7.45941e+06	11052.7	5132.57	3897.3	7.82984e+06	6.99665e+06	7.85859e+06
	C7 H6 N8 O13	410.006	0.552	261888		23530.7	25612.2	37429	27248.7	31067.2	16732.7	10915.1	13543.4	10578.6	8810.99	12911.6	12424.1	9666.39	10452.3	10013.6	16910.7	11448.4	12491.2	8618.37	8098.2	7922.99	3913.31	2959.29	27629.3	21707.8	22707.4	6283.98	3126.84	2382.28	25061.1	21707.8	25300.1
	C10 H19 O12 P S	394.032	0.553	1.25381e+06		174164	198069	286674	298114	233806	113196	111113	172168	123080	108624	51085	70181.4	65917.3	83217.3	61860.9	200225	13235.7	21235.4	63374.3	48815.5	7365.89	3638.15	2751.21	204744	232683	205935	7418.31	3663.11	2769.38	205314	232683	205364
	C5 H17 N4 O2 P3	258.057	0.553	3.09831e+06		368540	437313	638106	532285	428990	245641	226240	320866	284343	243164	96201.2	147861	141882	143416	144017	337119	34827.4	57649.1	104853	96636	8120.17	4010.7	3032.94	492757	494828	366711	5991.28	2987.14	2280.46	432392	494828	426213
	C6 H13 N2 O9 P	288.037	0.553	213099		8153.19	12100.8	13815.6	9678.09	9136.96	9117.85	6695.96	5532.7	7100.03	6016.9	6727.71	6997.03	6027.83	5865.62	8689.05	14080	5115.63	6062.08	14162	6917.51	6211.99	3068.21	2320.22	27493.3	25425.2	16219	3828.46	1917.18	1470.22	22090	25425.2	21470.9
	C8 H15 N4 O6 P S	326.044	0.554	9.85025e+06		1.26057e+06	1.43763e+06	2.03944e+06	1.88765e+06	1.51159e+06	819095	669357	1.05967e+06	673396	694936	326798	436491	404338	513618	467197	954085	118987	195423	373616	278351	7809.77	3857.39	2917	1.55834e+06	1.57315e+06	1.41309e+06	6960.45	3451.28	2620.11	1.48705e+06	1.57315e+06	1.48424e+06
Allantoic acid	C4 H8 N4 O4	176.054	0.554	2.59895e+06	Other	47646.3	316424	128671	186034	234195	31250.6	52940.6	117836	395973	79608.5	31741.8	28852.3	22509.1	30719.2	182767	234085	319119	451091	631911	40447.5	9752.13	4816.75	3642.48	367310	374605	315701	8220.62	4083.18	3105.26	342258	374605	340634
Hypusine	C10 H23 N3 O3	233.174	0.554	218390		102746	132007	79436.8	109379	122733	232151	74203.3	61923.7	89627.5	122821	150454	116256	99744.4	135770	55744.5	50156.9	139137	95521.8	91216.2	37162.6	7047.17	3480.73	2632.16	76011.6	62067.8	63493.5	5696.55	2832.99	2157.21	69534.2	62067.8	70015.7
	C6 H16 N2 O4 P2 S	274.031	0.554	393157		24318.4	34498.3	44806.1	32392.3	42787.9	18540.4	16372.6	21826.5	16773.1	16215.4	14692.8	13984.8	15167.2	18211.4	11064.7	25177.9	13039.5	14090.3	8052.77	11258	8857.61	4374.93	3308.37	45209.7	38090.2	37988.4	7217.11	3588.37	2731.75	41503.2	38090.2	41713.8
	C4 H8 N8	168.087	0.554	6.44003e+07		5.78944e+06	7.64767e+06	9.99992e+06	9.11566e+06	8.08053e+06	4.387e+06	3.34151e+06	4.32744e+06	3.87214e+06	2.91941e+06	1.90271e+06	2.79998e+06	2.12894e+06	2.71035e+06	2.45998e+06	4.76315e+06	798643	1.06979e+06	1.78381e+06	1.45024e+06	183739	40137.1	29784.6	9.25419e+06	8.12465e+06	7.18266e+06	138986	30627	22928.6	8.21492e+06	8.12465e+06	8.22295e+06
	C8 H10 N2 O13	342.018	0.555	2.24578e+06		161136	201618	261521	257881	272201	84230.7	99267.1	129912	83226.4	75877.4	68106.4	93341	66277.1	109697	54072.8	133416	15049.3	25923	65384.3	39563.3	7503.07	3705.9	2802.44	227432	234032	224575	7385.62	3649.93	2761.66	226020	234032	225986
	C12 H15 N7 O	273.133	0.555	803214		728188	273113	206272	292776	230270	332025	808334	226528	268235	149328	256785	201981	216306	189371	203947	264075	503753	404680	333073	287793	6923.32	3419.55	2585.9	223560	212041	194295	5880.29	2920.07	2220.2	208995	212041	208850
	C2 H2 O7 P2 S	231.901	0.556	1.76515e+06		200386	219779	196552	215296	164266	195882	134158	139254	141856	272208	137027	138304	212707	163374	176159	227564	198424	247611	290979	292023	3466.6	1712.22	1294.8	520863	501563	430930	2804.13	1394.52	1061.84	476623	501563	475021
	C5 H2 O9 P2 S	299.888	0.556	1.64208e+06		365881	394108	334786	253404	344341	198640	147751	176470	139562	466068	635444	181963	235048	173896	219833	334388	618786	293970	512091	491998	3315.87	1637.77	1238.5	651333	642207	615479	3094.01	1531.84	1161.18	633486	642207	633321
		163.913	0.556	5.35171e+06		555044	578590	562083	551461	426533	502439	350181	326988	375520	740476	361063	379828	487425	410892	460215	535959	467998	507065	620449	744442	3421.9	1690.14	1278.1	1.36429e+06	1.32707e+06	1.129e+06	2770.45	1377.73	1049.04	1.24891e+06	1.32707e+06	1.24392e+06
		179.887	0.556	842242		91807	116865	88377.7	81715.4	89933.5	64194	59011.7	57864.4	49727.7	134279	83925.5	81838.8	87581.4	98317	79993.3	77168	74130	77144.5	102571	117617	3455.37	1706.67	1194.25	246950	234553	208427	2848.21	1415.65	996.906	227865	234553	227479
Fomepizole	C4 H6 N2	82.053	0.556	969025		492697	737757	657493	931248	699018	214110	234916	183982	198401	49062.2	635101	657019	408550	349787	469671	218990	375717	293983	220741	94653.2	34609.2	63174.4	75992.6	320328	329977	296845	31616.6	57890.2	69852.7	308842	329977	308311
	C10 H16 O5 P2 S	310.019	0.557	334575		16277	21172.5	23892.1	20844	20043.9	11023.4	6912.18	7929.52	7053.24	11494	7896.76	7022.97	9011.05	7642.34	7799.48	20716.6	6553.47	7010.58	18078	6561.39	6480.51	3200.84	2239.81	43342.8	47845.2	36047.2	5316.63	2642.91	1861.4	39910.1	47845.2	39439.3
	C14 H10 N3 O18 P	538.97	0.557	220840		82713.7	96478.7	109840	152300	88893.3	48426	43277.2	57309.8	35895.2	15924	44763	46016.3	28178.6	29771.9	40182.2	60976.1	65533.6	54479	33508.4	26623	7751.24	3828.48	2895.14	65864	60885.2	62263.1	7225.69	3577.55	2711.96	64034.2	60885.2	64094.8
	C3 H2 N2 O13 P2 S	367.875	0.557	980507		126595	129734	105726	132188	74527	101426	86561.3	108248	79943.2	175665	64751.7	103679	132922	70591	115368	121100	145713	110445	156772	207145	3287.07	1623.54	1136.08	285599	279782	230211	2596.85	1292.31	911.185	258595	279782	257055
	C7 H O18 P S	435.863	0.557	760979		180053	152319	129071	139719	130047	184683	83111.8	142879	153736	204895	208134	178826	158843	143911	175900	161184	123159	125148	220569	225952	3380.07	1669.48	1168.23	294189	280233	274007	3098.66	1535.04	1077.37	284054	280233	284146
	C6 H7 N2 O15 P3 S2	503.85	0.557	511088		67110.7	67301.7	60081.6	76899.5	57429.7	59869.8	46591.1	43843.1	44845.5	127528	43449.3	39707.6	68027.4	58200	65307.3	77618.4	66017	65120	127844	132733	3315.01	1637.35	1145.74	157411	192934	162524	3446.19	1699.74	1187.72	159801	192934	160130
	C4 H5 O7 P S	227.948	0.557	443921		268583	224593	235553	242995	206866	263863	310297	345410	300205	292973	274291	286267	357712	289579	360476	366774	291062	274183	412341	373851	7219.1	3565.64	2696.38	271852	274387	250541	6550.24	3246.01	2462.84	261366	274387	261013
	C12 H11 N3 O9 P2	402.996	0.558	228569		72936.5	81266.9	124316	123922	99273.4	36957.8	36419.5	53808.3	33936.5	20572.9	46502.3	40573.8	35579.8	31615.1	27795	61990.8	63022.6	54435.2	28462.3	26043.6	8151.95	4026.39	3044.8	69358.7	70946.7	64477.2	7471.93	3701.54	2807.53	66964.3	70946.7	66868.2
	C5 H3 N8 O15 P3 S2	571.837	0.558	309543		38871.5	40274.9	37327.9	37781.5	27463.1	37686.5	32409.7	21254.5	18982.8	43079.2	17554.1	22183.2	25616.6	23528.9	37975.6	36731.5	24577.6	32144.8	43625	56617.8	2741	1353.83	947.351	89629.6	107253	73060.9	2220.63	1104.29	778.042	82073.3	107253	80469.5
		141.931	0.558	6.10782e+06		662984	716463	658702	645468	531464	588865	420404	394652	436379	891331	458668	473143	589301	521722	554117	627709	555846	600252	735858	883729	12599.8	6223.29	4354.78	1.66303e+06	1.59815e+06	1.37419e+06	10178.4	5062.01	3566.81	1.52088e+06	1.59815e+06	1.51588e+06
	C4 H O15 P S2	383.849	0.558	201865		9555.31	27674.2	8648.39	17300.8	19152	10144.9	15886.7	22633.7	22883.4	16175.6	24339.9	19624.6	28213.6	33978.1	24830.8	26168.6	26426	23619.7	39806.4	34663.1	3360.13	1659.63	1161.33	63751.2	67769.1	57174.2	2965.51	1470.88	1033.61	60583.7	67769.1	60328.4
	C H3 O11 P3 S	315.862	0.558	349242		10556.3	55304.3	22248	45565	38946.6	31414.1	32321.5	40579.3	35603.2	51535.6	48354.3	42270.5	49640.4	55223.5	31628.1	47064.5	53342.1	48477.3	59696.8	73565.1	3670.22	1812.79	1268.51	109249	122546	99465.2	3298.3	1635	1148.27	104614	122546	104076
1-Methylhistamine	C6 H11 N3	125.095	0.558	493038		17024.8	63958.9	41091.1	84202.2	48948	28239.9	28391.2	20483.6	17618.2	17083.4	53387.5	53170.6	31651.5	29932.5	34417.6	51537.9	25172.7	26851.8	18257.9	23442	7808.37	3856.7	2916.48	122947	109488	70795	4713.43	2361.43	1811.75	97733.6	109488	95408.9
	C4 H13 N2 O4 P	184.061	0.558	5.45671e+06		255781	428194	536700	495802	554508	216199	216926	260144	269474	243715	266761	308327	223698	192858	141472	330991	67303.5	94211.3	147077	138460	19569.4	9665.69	11671.1	507799	541315	454533	17238	8550.52	10368.8	482177	541315	480041
	C8 H14 N3 O16 P S	470.983	0.559	211917		68388.7	73044	108956	147737	115357	39937.7	41483.8	55536.4	42114.2	23666.1	53531.6	35906.9	32240.8	37978.8	30643.4	48661.6	73576.8	62245.3	31694.5	24778.7	6738.04	3328.04	2516.7	54438.5	64037.2	64485	8525.28	4171.33	3125.08	59324.8	64037.2	59577.8
		189.905	0.559	193642		55954	83252.5	48085.1	45579.3	63882.6	43192.9	72063.9	68593.7	46512.1	76051.3	130824	110337	107012	153921	88458.9	60383.9	72557.5	62694.3	107099	105061	5201.46	2569.09	1942.78	95104	84032.5	70262.4	3768.41	1879.76	1435.76	82741.7	84032.5	82604.2
	C11 H15 N2 O15 P S	477.993	0.559	208900		26883.2	41212.4	45401	45563.3	40373.6	16112.1	19053.8	20648.9	10976.5	12143.5	11642.4	12429.9	4898.82	13847.8	11554.6	25496.9	3726.72	3929.57	7950.8	6957.05	3586.8	1771.59	1239.68	44743.3	40688	39126.1	3059.96	1519.33	1068.79	41908.3	40688	41964.8
	C7 H15 N2 P S	190.069	0.56	2.75132e+07		3.5668e+06	4.36949e+06	6.20633e+06	5.22012e+06	4.4931e+06	2.5479e+06	1.855e+06	2.42502e+06	2.2433e+06	1.57026e+06	971335	1.59199e+06	1.115e+06	1.46359e+06	1.39077e+06	2.79347e+06	358750	580153	1.03233e+06	778268	8321.58	4110.18	3960.25	5.25413e+06	4.10948e+06	4.07201e+06	6229.16	3104.54	3018.64	4.64156e+06	4.10948e+06	4.69113e+06
	C4 H8 N4 O12 P2 S2	429.906	0.56	5.00579e+06		3.5673e+06	2.79076e+06	2.93068e+06	3.29535e+06	2.61724e+06	3.313e+06	4.16368e+06	4.10685e+06	3.35631e+06	3.47837e+06	3.62531e+06	3.76117e+06	4.73498e+06	3.87946e+06	4.43818e+06	4.12894e+06	3.90834e+06	3.77716e+06	5.22712e+06	4.52315e+06	7197.51	3554.98	3425.31	2.98065e+06	3.15615e+06	3.11749e+06	7628.15	3759.66	3614.81	3.04826e+06	3.15615e+06	3.04985e+06
	C7 H2 N3 O5 P S	270.945	0.56	333638		143606	219276	227881	263478	265991	158384	109383	121453	97239.8	116982	322039	269037	294510	266323	196637	272469	345294	190508	99910.7	266013	5181.98	2559.47	1856.32	169462	182530	176733	5469.15	2695.98	1951.47	173031	182530	173161
	C4 H2 Cl N4 O10 P3	393.867	0.56	274654		64685	97684.7	54665.4	70660.4	87526.5	49722.9	107920	89536.9	53365.1	86313.4	193703	140417	152277	180630	110159	85770.5	105804	86509.4	155684	126015	6029.45	2978.05	2252.04	89343.3	106127	84209.8	5634.59	2789.54	2114.44	86949.4	106127	86593.9
	C9 H8 O17 P2 S2	513.868	0.56	529301		266019	244895	241810	267068	260464	224630	375806	337739	253727	293879	445964	394262	439998	485422	384666	328623	389856	324643	537804	399582	7002.38	3458.6	3332.44	279972	276674	284617	7153.18	3530.37	3398.98	282310	276674	282279
	C6 H8 N2 O8 P2 S2	361.919	0.56	4.51619e+06		3.19503e+06	2.61192e+06	2.60425e+06	2.80318e+06	2.22298e+06	3.04965e+06	3.83391e+06	3.53349e+06	3.1509e+06	3.08977e+06	2.94101e+06	3.18424e+06	4.03465e+06	3.34354e+06	4.11101e+06	4.01777e+06	3.2171e+06	3.25779e+06	4.26082e+06	4.00496e+06	7216.31	3564.27	3434.25	2.75686e+06	2.93431e+06	2.58366e+06	6682.33	3309.26	3197.01	2.67294e+06	2.93431e+06	2.66741e+06
	C8 H Cl N2 O15 P2	461.854	0.561	246132		64192.6	98827.4	64488.1	65602.8	84185.4	55706.4	93664.2	91768.3	52819.2	82538.5	191785	145680	133026	182604	109393	72472.2	100184	79760.6	148985	121696	6787.12	3352.28	3230	92299.7	88865.8	81402.4	5858.78	2907.94	2815.69	86890.4	88865.8	86806.5
2-methylcitric acid	C7 H10 O7	206.043	0.561	5.11219e+06		238846	405891	517400	471755	528119	153585	163074	244434	191874	173097	139234	167585	132140	176075	88073.5	248184	25653.1	48987.9	98081.3	79239.8	7392.52	3651.3	5642.27	489704	466809	438218	6479.37	3214.44	4989.3	464011	466809	463905
	C6 H5 O13 P3	377.893	0.561	1.36489e+06		610149	761036	595993	706320	680819	671098	916151	901578	719105	794007	1.17015e+06	1.11452e+06	1.26044e+06	1.32696e+06	1.02916e+06	894664	936237	830985	1.28883e+06	1.06862e+06	7014.59	3464.63	3338.25	764006	828403	738293	6731.08	3329.4	3212.6	751568	828403	750716
	C11 H12 Cl N O6 P2	350.982	0.561	329056		42261.2	77137.8	80705.6	87344.2	94928.6	25912	26991.6	52326.7	25278.8	8353.18	83596.4	53330.6	41275.1	58617.2	28491.3	36365.5	58241.8	36225.9	25350.4	27388.7	6166.91	3045.95	2209.14	50306.8	66785.4	52901.1	6548.45	3227.28	2335.51	51485.4	66785.4	51717.2
	C5 H11 N3	113.095	0.561	1.91378e+06		704685	40351.4	35895.4	24936.9	38477.4	1.95245e+06	367921	389934	372580	389999	116837	109393	139607	81028.8	51169.7	21496.6	35603.4	26496.6	56066.6	58882	10054.7	4966.19	3601.84	166647	141884	156988	9316.64	4613.74	3355.04	161617	141884	162031
	C7 H4 O9 P2	293.932	0.562	905537		539800	452668	495392	417133	395438	454302	640135	684824	597865	561099	560498	598201	755014	631177	697317	667784	629457	593311	881120	713132	7305.3	3608.22	3476.6	518258	573646	502825	7045	3484.08	3361.27	510843	573646	510232
	C9 H11 N3 O7 P2	335.008	0.562	998806		340547	391627	545149	591929	509769	201922	191437	264313	182122	99288.1	240274	206506	165569	169996	138132	210985	348688	265848	148214	158178	7450.38	3679.88	3545.65	337275	375248	330134	7260.53	3589.37	3461.59	333845	375248	333561
	C4 H N4 O7 P3	309.906	0.562	472111		166378	246306	185112	221533	199112	180972	274539	257842	200278	221433	323086	316818	345719	365984	307336	263695	262633	247081	369504	316301	14889	3629.3	3558.6	233801	228403	206416	12875.6	3153.74	3107.38	220268	228403	219927
	C5 H3 N9	189.051	0.562	984051		788631	1.00755e+06	873437	894566	880347	246869	281241	275234	272794	253612	602284	714853	686411	612561	984641	423095	418708	397808	265961	324353	16300.7	8051.2	7757.51	438239	461841	365357	13362.5	6642.66	6442.09	403390	461841	399906
	C4 H4 O7 P2	225.944	0.562	3.8515e+07		2.45934e+07	2.09873e+07	2.3362e+07	2.37023e+07	1.93717e+07	2.40932e+07	2.88154e+07	3.11209e+07	2.95828e+07	2.6736e+07	2.5868e+07	2.78953e+07	3.4689e+07	2.75001e+07	3.34661e+07	2.86674e+07	2.66041e+07	2.62509e+07	3.50193e+07	3.3098e+07	7417.91	3663.84	3530.2	2.5472e+07	2.60549e+07	2.28783e+07	6546.63	3247.1	3141.89	2.42063e+07	2.60549e+07	2.41406e+07
		157.957	0.562	1.49038e+07		1.02386e+07	8.74704e+06	9.4511e+06	9.84135e+06	7.99155e+06	9.89603e+06	1.16586e+07	1.25531e+07	1.18976e+07	1.13961e+07	1.05251e+07	1.14853e+07	1.37508e+07	1.11248e+07	1.33695e+07	1.17296e+07	1.06441e+07	1.10238e+07	1.38619e+07	1.37448e+07	7522.95	3715.72	3580.18	1.04472e+07	1.07006e+07	9.63911e+06	6837.77	3388.3	3275.4	1.00514e+07	1.07006e+07	1.00342e+07
	C7 H5 N7 O10	347.008	0.562	258816		234451	242534	231996	247776	217624	66511.1	75181.3	68892.2	69930.3	50139.9	197142	188682	206481	164174	260447	119363	109573	112096	78533.5	85792	7548.96	3728.57	3592.56	102815	102432	101251	7404.67	3659.8	3528.71	102034	102432	102032
	C4 H2 O8 S2	241.918	0.563	7.77161e+06		4.14918e+06	4.20238e+06	3.7368e+06	4.02873e+06	4.19207e+06	3.55371e+06	5.20553e+06	6.14153e+06	4.3363e+06	4.82954e+06	6.8982e+06	6.42239e+06	7.12985e+06	7.29294e+06	5.8503e+06	5.22828e+06	5.66691e+06	4.77578e+06	7.37795e+06	6.57335e+06	7296.87	3604.06	3472.59	4.92856e+06	5.12857e+06	4.65444e+06	6812.25	3372.68	3257.4	4.79455e+06	5.12857e+06	4.78827e+06
	C3 H N2 O P3	173.931	0.563	1.64727e+06		844341	817538	829004	913920	930620	786412	1.08616e+06	1.19453e+06	953434	1.07909e+06	1.50747e+06	1.43716e+06	1.47428e+06	1.54619e+06	1.21358e+06	1.17619e+06	1.17748e+06	1.00333e+06	1.52844e+06	1.41155e+06	7223.81	3567.97	3437.82	1.12556e+06	1.10628e+06	1.04293e+06	6589.05	3264.68	3155.53	1.08451e+06	1.10628e+06	1.08396e+06
		89.9694	0.563	1.22134e+07		7.73061e+06	7.87296e+06	7.42741e+06	6.69985e+06	4.556e+06	8.91854e+06	9.32725e+06	8.48022e+06	1.05128e+07	9.5283e+06	7.17501e+06	6.81224e+06	7.43038e+06	7.55993e+06	1.15415e+07	7.37755e+06	7.27927e+06	7.86418e+06	9.01929e+06	1.15591e+07	7967.9	3935.49	3791.93	9.11663e+06	7.2941e+06	6.30701e+06	5412.35	2704.19	2636.09	7.69003e+06	7.2941e+06	7.74353e+06
	C8 H10 N3 P S	211.033	0.563	798493		590026	836058	667617	706921	642507	205954	229173	212926	212199	207449	414796	576344	497453	459380	808385	312704	321384	317309	206218	257164	8418.82	4158.21	4006.53	336554	347657	261668	6464.78	3219.73	3128.43	300829	347657	296930
	C H N4 O4 P3 S	257.892	0.563	895870		291187	379805	285537	277013	366146	220251	421859	404876	265419	372838	787792	626648	637986	827655	422254	391442	433021	339402	691430	577218	6693.37	3305.98	3185.38	397066	440723	372055	6203.72	3072.15	2967.86	385123	440723	383961
	C7 H14 N2	126.116	0.563	279615		29119	27861.2	35859.8	35774.8	22406.5	28013.5	26346.9	18422.6	28218	17154.9	19778.8	27731.2	10962.7	12268.1	10018.6	16722.3	9743.86	15786.8	17506.4	14416.2	5251.95	2714.67	3290.66	41982.1	37927.9	33949.3	4137.52	2154.94	2632.26	37964.5	37927.9	37967.2
		105.943	0.563	1.26007e+06		651218	637885	650385	540586	631402	427031	823136	705567	727967	837095	1.10851e+06	1.05822e+06	1.05965e+06	1.10564e+06	928611	837429	846823	748428	1.12606e+06	1.05798e+06	7312.39	3611.72	3479.98	826116	825603	754662	6567.82	3255.79	3148.52	790889	825603	789842
N6-METHYLLYSINE	C7 H16 N2 O2	160.121	0.564	1.91143e+06		484670	494737	549642	725055	657575	422471	423695	592335	498274	448000	630426	495596	566098	707433	496398	460136	603767	378081	750489	402367	23498.7	9660.24	8615.06	618115	712624	624087	23776	9770.13	8709.39	620961	712624	621240
	C4 H11 N7 O P2 S	267.021	0.564	446271		133329	156132	232630	256255	225821	78207.9	73320	124440	77239.4	45617.7	117856	90747.5	57222.2	79042.9	55664.7	113772	142586	112716	58543.2	61618.5	6621.63	3270.54	3151.24	150061	166058	140172	6115.6	3028.86	2926.38	145336	166058	144882
		121.917	0.564	702695		200376	292634	237561	193663	342898	176265	298919	346146	249167	323442	607185	497648	455896	362309	347699	269791	366880	255178	474096	422956	6803.94	3360.59	3238.01	337468	360523	307531	6109.51	3028.62	2928.86	323041	360523	321907
	C12 H15 N9 O7 P2	459.059	0.565	192829		90923.4	115729	87235.2	83220.6	90943.4	125611	97034.1	91463.5	81381.5	58752.3	107818	90667.8	103966	58307.7	123634	146996	153905	186905	152576	151107	5511.59	2316.52	2622.97	65363.6	67146.9	59775.8	4961.17	2092.64	2377.98	62633.4	67146.9	62500.1
	C7 H2 N6 O13 P2 S2	503.859	0.565	351232		81282.9	51467.9	130206	35564	54709.1	79089	165177	270467	302320	348879	139684	102268	114664	137313	118847	158290	180789	130190	88248.9	135601	6349.56	3013.78	2568.67	92392.5	112538	78378.9	5340.95	2549.49	2185.42	86010.8	112538	84660.3
	C6 H9 N3	123.08	0.566	887567		471723	698238	582175	828889	608349	184501	187112	153927	186757	24163	420209	476875	313312	273729	413615	247900	299575	252948	161116	58270.2	23169.3	56187.8	52577.5	269316	256641	236335	19884.7	48467.4	45585.1	252903	256641	252737
agmatine	C5 H14 N4	130.122	0.566	1.55251e+06	Superpathway of arginine and polyamine biosynthesis;Other	591299	32894.9	24362.2	15860	31600.5	1.58874e+06	294743	318545	304154	323399	88057	95199.3	44043.1	69638.4	40907.9	15357.4	28649.2	20846.1	20880.5	9132.84	4491.04	2121.06	2401.66	137458	116327	128328	4115.62	1949.57	2214.11	132702	116327	133098
	C3 H8 N7 O2 P	205.048	0.566	4.64856e+06		279486	391639	483331	496429	538640	179377	217526	377094	249052	220472	173409	204999	169997	198374	130251	282681	54429.3	124330	127262	134267	9443.22	3853.02	4326.99	479070	504719	495391	9858.51	4016.17	4503.14	487132	504719	487325
	C6 H11 N10 P S	286.063	0.567	234417		82901.2	24185.3	119699	105597	47060.5	41362.3	58715	31213	63210.9	72105.1	187554	227324	31841.3	159329	188675	10849.8	13923.8	51711.1	12067.1	9811.08	6943.24	2918.24	3304.3	32714.2	31209.2	29164.5	6060.85	2558.98	2910.77	30944.2	31209.2	30933.9
	C6 H N2 O17 P S	435.872	0.567	568233		234323	182464	221801	120267	154702	250204	337024	462246	439206	523322	366728	320247	288604	336314	321860	295613	305577	299420	208025	321015	7034.9	2595.34	3762.03	246125	214641	178898	5020.47	1871.28	2740.8	212608	214641	212379
	C13 H19 N3 O7 P2	391.071	0.567	247312		120008	168223	128773	131176	160093	138147	111531	110896	113004	83824.6	171246	154529	164123	139249	164377	187948	219855	246527	198788	197641	4849.38	2290.3	2593.29	96254.9	109977	95375	4795.96	2265.96	2566.74	95835.5	109977	95794.2
	C3 H2 O18 S2	389.867	0.568	451484		152779	105417	186349	89964.9	114954	127019	266554	361348	394889	449883	251588	202947	230995	266961	207071	245145	250573	192977	186849	210248	3313.55	1222.45	1771.98	150127	164350	138309	3013.28	1115.28	1621.89	144471	164350	143945
	C12 H13 N9 O4	347.107	0.568	753772		405258	465516	412503	482630	504571	496290	443858	433267	406838	252651	489763	394102	513339	366332	540106	668390	752511	758768	613880	621051	16115.9	7366.02	7103.75	352618	382523	359224	16496	7533.44	7259.1	355840	382523	356000
4-nitro-6-oxohepta-2,4-dienedioic acid	C7 H5 N O7	215.007	0.568	1.73217e+06		138593	219914	305232	338029	323078	88512.1	93596.7	163048	85212.9	71477.7	209393	152091	92394.2	138081	65550.8	123119	214552	150531	91237.1	86813.4	5521.72	2528.37	2862.85	245127	189833	240077	5368.39	2460.6	2788.88	242407	189833	242802
	C5 H3 O9 P3	299.898	0.569	1.64064e+06		407592	141132	513012	100252	244389	330220	790266	1.45893e+06	1.34483e+06	1.64304e+06	447545	344098	570526	528757	332425	709634	680293	533727	254497	442549	10221.2	3709.38	5376.85	339279	376633	350696	10656.7	3861.55	5588.94	344816	376633	345154
2,4,6-triaminotoluene	C7 H11 N3	137.095	0.569	404268		129025	162691	118104	148710	194152	240005	177362	176769	167400	92919.2	297089	392881	175454	190750	198526	300947	257212	293984	188249	91273.4	9991.7	3179.08	3198.31	128125	157763	113960	8801.34	2812.29	2841.44	121660	157763	120356
	C4 H9 N7 O3	203.077	0.569	570252		23032.5	27817	29614.3	23181.5	32660.3	28084.5	31796.5	32880.1	30876.2	24225.7	88838.5	105028	66033.3	73422.9	81946.5	568028	110266	154339	58385.2	67809	37720.9	12716.5	12233.1	48659.9	60944.5	47531.7	36714.5	12389	11929.4	48141.4	60944.5	48049.2
	C8 H15 Cl N2 O5 P2	316.016	0.569	698962		14167.9	18258.5	45774.1	35262.4	31740.8	11067.5	16175.6	38195.5	16696.9	15551.7	5101.78	8554.98	17246.3	10429.9	3531.68	39172.3	4375.65	6347.85	14426.4	6604.55	2905.65	1071.97	1553.85	77874.3	87972.9	81173.2	3061.76	1127.4	1631.07	79466.2	87972.9	79579.1
Acetylhistamine	C7 H11 N3 O	153.09	0.57	156409		29854.2	39152.1	22961.3	41483.9	50510.5	49644.6	30483.1	25922.4	32592.5	21423.7	148622	131366	62125.1	79460.3	80997.5	42296.6	52146.1	55324.9	27017.5	17839.3	30668.8	19864.3	22320.6	36980.4	40321.3	34454.5	28232.6	18338.3	20664.8	35767.8	40321.3	35663.6
		141.941	0.57	8.91826e+06		1.67405e+06	642976	3.11144e+06	571328	1.19618e+06	1.34886e+06	2.92952e+06	5.62708e+06	5.98753e+06	8.86304e+06	1.18394e+06	1.16267e+06	1.24623e+06	1.72222e+06	1.77762e+06	2.82541e+06	2.508e+06	1.83134e+06	817788	1.33823e+06	17896.8	8606.16	10616.8	2.30418e+06	2.49619e+06	1.99369e+06	15238.1	7366.67	9136.49	2.15636e+06	2.49619e+06	2.14041e+06
	C10 H18 N8 O5	330.14	0.57	2.17889e+06		885429	1.68534e+06	1.14022e+06	1.77076e+06	1.73184e+06	414125	187890	183587	222441	258850	1.25293e+06	2.16784e+06	616421	392563	482460	349054	483841	407724	495304	175124	17576.4	8454.67	8632.41	534287	647054	523667	17168.1	8265.13	8445.9	529342	647054	528606
	C5 H13 O14 P S5	487.865	0.57	302143		90173.4	63101.9	107753	110377	78039.4	92852.7	173843	252922	183614	151195	122354	176522	291922	150824	186816	281097	83493.7	86385.8	269293	254096	3297.75	1216.62	1763.53	237484	264406	216975	2973.84	1100.98	1601.54	227738	264406	226675
	C6 H20 N5 O11 P	369.089	0.57	347680		181352	209669	196490	208919	223392	221425	196252	194268	186149	129226	236156	202306	219198	158023	236877	346897	350357	343037	297307	282847	5070.9	2262.75	2629.11	163191	171720	164747	5131.89	2288.98	2658.45	163957	171720	163981
	C18 H36 N4 O7 P2 S	514.176	0.57	238479		30292	29706.5	26630.1	23679.8	34138.6	124769	72974.9	77315.2	105769	58921	12124.3	14690.4	9708.45	10153.2	6847.62	142228	251265	188165	204959	129193	5716.93	2044.84	2964.06	51526.9	68600.1	55161	6208.34	2213.82	3199.21	53180.7	68600.1	53497.3
	C3 H4 Cl N2 O15 P3	435.852	0.57	178948		49723.6	49233	53252.2	50516.2	49357.8	41377.5	95921.3	145483	87741.8	86758.4	86418.7	124301	154142	120519	91485.4	135066	40351.8	46392.8	142036	148297	3373.67	1244.63	1804.13	160675	169621	142301	2937.62	1088.78	1585.57	151821	169621	151114
	C5 H4 Cl N6 O7 P3 S	419.878	0.571	597429		199811	134622	214763	213888	153949	182655	339545	492890	356387	323073	224093	343571	319380	317473	359802	525751	145018	172251	498816	474199	2713.92	1001.23	1451.31	504753	545802	470186	2497.21	923.911	1343.08	488111	545802	486783
	C6 H4 Cl2 O10 P2	367.864	0.571	156357		31595.1	24452.3	41237.1	37469	32833.4	32747.3	67615.8	99072	61138.7	69782.1	60186.3	80024.9	112589	88576.4	59861.4	90631.4	37010	28448.7	133940	84775.5	3198.17	1179.88	3446.46	111591	137702	107457	3062.67	1131.6	3310.45	109685	137702	109358
	C3 H2 Cl N4 O10 P S	351.89	0.572	651113		182400	133626	210561	206551	134228	171896	326662	465595	312107	304688	188389	307406	489806	292046	309583	459722	137385	145583	434283	419352	2989.43	1102.87	1598.65	491756	562840	465448	2804.14	1036.81	1506.23	479312	562840	477853
	C9 H18 N4 O2	214.143	0.572	229148		229470	225198	107336	122187	133423	21248.5	23517	23902.1	22485.3	16642.7	197621	166443	143045	91753.8	164755	24203.1	31500.2	37618.3	22233.9	13499.8	4666.73	1669.2	2419.56	52814.7	60925.1	51961.9	4576.79	1638.16	2376.2	52410.1	60925.1	52366.1
	C3 H Cl O6 S2	231.89	0.572	1.62115e+06		169361	165881	237686	250097	223910	170595	404450	632349	357268	469876	356216	417337	634868	476508	306982	549134	183405	153731	565673	465111	3013.7	1077.95	1562.52	899444	933282	853923	2830.6	1014.65	1473.97	877151	933282	876192
	C10 H15 Cl O P2	248.028	0.572	329124		5064.83	8196.04	29232.5	23950.2	21058.2	5310.33	9019.55	21428.5	9036.57	8796.41	6219.94	5176.54	5147.84	5341.87	3855.73	19386.6	6046.55	5589.65	4604.76	4773.98	3332.35	1191.92	1727.72	39956.7	36034.4	46076.9	4121.23	1461.75	2101.23	43206.1	36034.4	42854
		179.897	0.573	1.17521e+06		170839	72965.4	311870	60881.5	120080	129950	341284	677456	634591	1.16344e+06	194960	155164	160608	261237	175139	283889	297277	200673	93466.7	157357	6583.64	4983.64	2846.88	304465	297285	241873	5130.4	3914.39	2253.98	273974	297285	272162
	C H Cl N4 O9 P2 S	341.863	0.573	780109		161599	123510	180488	158331	111668	160766	290181	347385	332518	267667	195605	257841	311704	277559	330241	532614	125936	128389	425300	522371	6199.68	1946.96	2822.18	574597	490678	425885	4490.08	1424.08	2084.99	499826	490678	500801
	C H3 N2 O6 P3	231.921	0.573	5.063e+06		630771	455121	874133	800495	523113	567737	1.19201e+06	1.80567e+06	1.17132e+06	1.38633e+06	569264	918462	1.55495e+06	917653	1.00922e+06	1.85012e+06	434512	1.21605e+06	1.35232e+06	1.30888e+06	2704.18	967.236	1402.04	2.55785e+06	2.50463e+06	2.25223e+06	2332.17	838.289	1221.15	2.407e+06	2.50463e+06	2.40282e+06
	C3 H3 Cl O5 P2	215.916	0.573	7.46758e+06		868362	638591	1.21826e+06	1.07142e+06	751741	844583	1.64225e+06	2.50474e+06	1.67571e+06	1.89227e+06	936967	1.37499e+06	2.15607e+06	1.33739e+06	1.49296e+06	2.5412e+06	647532	685090	1.9534e+06	1.79856e+06	2893.54	1034.97	1500.21	3.53468e+06	3.40666e+06	3.05642e+06	2446.7	879.986	1282.68	3.29803e+06	3.40666e+06	3.29268e+06
	C3 H6 N P S	118.996	0.573	1.20564e+06		514224	777405	1.08047e+06	1.1192e+06	923358	302971	129679	157049	95177.4	113307	744815	682476	503039	555530	412509	943126	949389	663877	470120	534914	4680.66	2029.13	2426.78	469143	459272	406145	3965.93	1728.7	2078.87	438121	459272	437095
	C2 H N5 O10	254.971	0.573	974498		450425	573596	822594	949110	750493	243975	82403.6	64529.6	41640.2	62749.3	752032	637300	561087	576061	385545	932715	998330	629617	471071	475980	4043.47	1446.28	2096.42	305046	321438	314195	4199.4	1499.98	2171.29	309562	321438	309677
	C7 H9 N9	219.099	0.574	2.00838e+06		66129	1.3411e+06	244343	2.06498e+06	826376	25481.6	40850.9	9746.93	10484.3	54843.2	22101.1	22354.7	14876.7	33657	15882.1	51588	26999.9	19429.4	17315.3	12150.7	3683.88	1317.66	1909.98	189097	142562	197970	3935.59	1404.27	2030.59	193972	142562	193117
		178.083	0.574	1.37351e+06		887394	199824	648751	800778	613051	1.25392e+06	1.00472e+06	556299	920649	1.06503e+06	39606.2	156953	201844	100997	179176	638104	5243.82	53174.4	6453.74	140525	12453.7	2009.36	2403.14	780398	745844	452679	7629.77	1248.28	1514.15	625115	745844	602293
		221.861	0.574	342681		3295.94	3219.46	7419.09	3728.42	4271.44	3817.61	13292	24038	11181.4	20954.5	2956.15	4542.82	10468.1	11327.8	3805.94	13102.8	3711.26	3668.69	12807.9	9911.03	2298.96	822.295	1191.94	65105.6	67785.1	66267.6	2351.33	840.347	1217.12	65680.4	67785.1	65692.7
		95.9145	0.575	1.75397e+06		90097.4	88986.3	132975	111539	95237.3	72437	202748	309552	166422	270747	132247	192270	190577	190033	149754	261311	74961.5	80401.3	223494	238595	3550.52	1269.96	1840.84	540585	489161	453092	2897.75	1043.31	1522.38	496630	489161	497087
	C4 H3 Cl2 N6 O5 P3 S	409.849	0.575	676564		95591.8	73451.1	124842	121754	72456.5	103549	202547	286009	203015	183657	99344.2	162406	342652	142763	196021	303696	69425.3	80452.8	310040	258015	5602.39	2003.87	2904.67	435934	433926	375175	4722.52	1698.67	2476.24	406199	433926	404807
	C5 H8 N3 O7 P S	284.981	0.575	953927		564738	488559	941633	1.04755e+06	963913	402671	353384	737374	421917	317986	287945	348320	432234	453672	250488	266524	101360	160481	260061	397653	8590.41	3072.63	4453.87	255509	330778	304148	10853.9	3846.11	5523.56	278313	330778	281115
N~6~,N~6~-Dimethyllysine	C8 H18 N2 O2	174.137	0.575	4.02733e+06		273300	238032	392708	339417	343738	160831	294660	354661	265134	250722	314607	300304	167647	277511	175221	367170	316249	236476	256339	184445	10722.6	4380.1	5559.33	501587	580729	539191	11764.2	4789	6057.37	519664	580729	521065
	C3 H N5 O10	266.971	0.575	224533		109344	87003.2	161749	222991	212224	55013.1	66142.9	97818.6	59377.2	80101.6	212336	199686	259190	304233	159776	127949	62098	87114.7	140708	205875	3395.49	1214.51	1760.46	74535.7	120001	108045	5882.76	2050.58	2898.49	89383.9	120001	92653.7
		79.9405	0.576	5.12548e+06		253888	206622	377301	304038	227115	242617	474918	664603	449903	627467	251715	351299	484192	277780	363937	634023	155510	165252	455317	474765	3663.14	1588.02	1899.23	1.2139e+06	1.06815e+06	989953	2904.25	1268.4	1528.37	1.10088e+06	1.06815e+06	1.10321e+06
NITRILACARB	C9 H15 N3 O2	197.117	0.576	4.21895e+06		133438	2.68759e+06	428090	4.26531e+06	1.72436e+06	75831.4	75777.6	35795	38717.2	112077	74293.6	66537.2	50535.4	70577.6	49375.4	135564	77773.4	55299.2	47073.3	48044.6	15527.9	7291.6	8050.73	339977	305885	346570	15931.9	7474.41	8244.92	343399	305885	343150
	C6 H22 N5 O3 P3 S	337.066	0.576	555186		26484.3	11456.8	8881.42	26865.7	15041.2	28790.5	118924	267041	253080	153411	71936.9	7204.33	23425.4	104159	40863.6	91781.8	28940	30323.7	51478.5	30313.3	4223.06	1830.75	2189.53	74910.7	72230.9	85048.9	5067.87	2181.43	2590.55	80160.8	72230.9	79821
	C2 H2 N6 O2	142.025	0.576	609260		57156.7	60752.9	54354.4	48301.8	76961.2	113351	127527	147706	107599	117413	99301.1	85698.5	65375.7	42195.7	59831.6	543280	653486	537401	188624	251745	5194.77	2252	2693.33	100376	127720	109689	5805.95	2506.44	2985.14	104706	127720	105333
	C6 H11 N O8	225.049	0.576	233479		103408	106720	80022.8	100475	127909	58137.4	72176.1	96784.4	74523.1	53723.7	254210	243119	166489	241657	200023	147481	177771	154595	89657.5	90170.6	5479.27	9086.1	15291.4	80172.7	78635.6	92344.2	6723.22	11059.4	18463.8	86457.6	78635.6	86086.3
		147.928	0.577	139329		12022.1	10992.4	16374.1	19951.3	15133.2	10741	29289.5	50810.7	37471.6	45201.5	13456.6	29230.7	35822	21853.2	31423.8	57831	12025.4	7998.55	36718.1	33124.8	3234.04	1402	1676.75	61304.3	69436.1	57845.9	3022.43	1313.33	1574.39	59663.1	69436.1	59482.1
	C H Cl2 N2 O2 P S	205.887	0.577	1.53461e+06		16060	15141.7	31111.8	31670	13677.1	16621	47187.5	69634.2	39573.2	54750.9	9683.49	19173.3	36278	16482	13557.2	57795.5	3799.83	7201.93	32759.5	31033.8	2639.47	889.286	1368.49	224641	211046	197479	2268.01	767.991	1187.83	211060	211046	211061
Val-lys	C11 H23 N3 O3	245.174	0.577	2.29278e+06		277420	129705	138277	347122	253004	378998	53962.5	109378	92957.3	89899.7	2.11157e+06	590879	180674	2.99231e+06	205057	1.04179e+06	1.41129e+06	403200	164282	118236	2574.2	867.296	1334.65	307473	363145	404482	3927.03	1298.75	1962.44	355604	363145	356263
	C H2 Cl O5 P3	221.881	0.577	520775		47192.3	23491.4	107509	25345	38196.2	37993.2	138252	225948	175448	302224	16851.6	30009.1	35817.8	53969.2	43749	97546.4	37999	33003.3	17556.5	36708.4	7119.22	3086.28	3691.1	155589	167577	152242	6932.87	3008.3	3601.21	153963	167577	153867
		164.981	0.577	387721		169871	234692	314394	316731	357001	109875	133213	247014	150713	101620	78293.6	113800	76400.6	112245	45193.5	58536	26077.4	37153	58254.3	106773	7755.86	3362.27	4021.18	141991	133081	125153	6682.49	2911.32	3499.24	133563	133081	133583
	C2 H4 N7 O P S2	236.966	0.578	728641		44202.1	93973.1	88233.3	56372.6	59350.9	22674.9	24247.7	22234.9	20405.6	19239.4	84430.4	173175	203916	142580	93755.4	346219	72755.4	72386.5	182311	186213	4226.7	1832.33	2191.42	205285	201720	195386	3977.18	1727.8	2070.77	200347	201720	200324
	C10 H27 N10 O2 P	350.206	0.578	226741		29837.8	22726.3	29964.7	33553.3	30957.5	75869.5	68419.6	99310.3	65400	49985	27833.3	33617	25435	32528.3	24596.5	185719	131656	114791	134317	123740	6311.88	2736.29	3272.52	45610.8	60254.1	47715.4	6660.35	2881.68	3439.64	46568.1	60254.1	46754.4
	C H3 N3 O5 S	168.979	0.579	2.07857e+07		585884	1.15074e+06	1.236e+06	1.02008e+06	882917	127671	284195	264818	254061	330111	1.00659e+06	1.90462e+06	973896	1.66072e+06	1.15733e+06	4.05728e+06	622458	696598	1.28688e+06	1.90897e+06	10189	3440.53	2693.36	3.17634e+06	3.15887e+06	3.04646e+06	9677.53	3273.66	2567.35	3.11172e+06	3.15887e+06	3.11106e+06
	C3 H7 Cl N3 O5 P S2	294.925	0.579	578224		12741.6	26520.3	35887.2	28658.3	15839.9	8134.5	8697.78	4705.04	5130.67	6030.86	8299.24	33698.8	18251.5	23250.7	14871.9	89871.5	8551.51	6258.88	28463.9	40363.7	2802.02	1214.72	1055.72	138324	145030	139228	2825.12	1224.37	1063.8	138769	145030	138783
	C4 H8 N O P S	149.006	0.579	3.40069e+06		1.59147e+06	1.83628e+06	2.92761e+06	3.30423e+06	2.91789e+06	1.13862e+06	1.21424e+06	2.318e+06	1.50948e+06	969806	563923	816666	693363	772612	450415	682547	186259	389279	595377	817263	13381.6	6389.01	14421.9	1.1315e+06	1.13528e+06	1.07194e+06	12528.2	5995.22	13564	1.10201e+06	1.13528e+06	1.10141e+06
	C4 H8 N P S	133.012	0.58	917807		135440	148394	325102	204594	175547	174869	208557	316694	202270	141416	298881	368345	432689	316793	267776	875683	414549	257032	297650	550318	3163.09	1371.24	1191.76	260918	225603	200332	2366.22	1035.09	907.851	230429	225603	230880
	C2 H6 O2 P2 S	155.956	0.58	1.31332e+06		73664.5	25474.8	183823	36495.2	36739.9	47139.1	341369	856326	700247	1.29345e+06	60219.3	51557.2	72795.5	99876.9	123826	343586	47454.3	38482	45537.9	94930.9	9698.92	4204.61	4233.39	201841	167476	143996	6781.37	2971.7	3024.89	172656	167476	173287
		184.952	0.58	2.60088e+06		52621.3	138359	122343	84908.6	101324	30457.2	36944.6	23456.7	16090.9	34700.9	133456	255332	99727.9	251068	107600	374833	66486.4	72328.5	139541	201837	5571.05	2415.13	2888.42	388631	366449	351400	4936.85	2148.92	2580.58	369958	366449	370078
		195.858	0.58	764491		7143.45	4294.58	6346.26	9363.9	9149.92	7947.8	6507.4	6249.29	5253.08	7558.1	7259.94	5301.39	5865.86	7733.52	4084.44	8102.46	11727.6	11747.1	12438.8	6809.23	2976.07	1290.17	1121.3	9781.46	9503.5	12974.4	4629.35	1967.89	1677.69	11377.9	9503.5	11377.9
	C11 H23 N O6	265.153	0.58	3.05601e+07		4.48329e+06	5.95077e+06	5.32789e+06	5.5798e+06	5.36872e+06	2.35114e+07	1.9561e+07	1.7016e+07	2.26077e+07	1.4513e+07	3.7253e+06	3.78757e+06	2.86607e+06	1.93183e+06	3.52627e+06	2.94979e+07	2.7494e+07	3.05147e+07	1.97035e+07	1.46401e+07	5635.04	2442.87	2921.6	7.71072e+06	7.81787e+06	7.67908e+06	5605.87	2430.67	2907.55	7.69498e+06	7.81787e+06	7.69481e+06
		122.587	0.58	5.69013e+06		480573	491258	671434	582090	567560	2.88853e+06	208931	1.1322e+06	1.06206e+06	1.04061e+06	2.43353e+06	1.20074e+06	1.46481e+06	3.47571e+06	1.35903e+06	1.6572e+06	1.90668e+06	1.57176e+06	648803	589164	10981.3	4760.56	4900.18	529507	652113	646571	14534.5	6229.04	6339.32	585770	652113	589911
	C11 H17 N10 O5 P S	432.085	0.58	432766		309558	379494	289514	326544	453976	240340	181069	335466	305354	198003	18662.9	12868.3	19811.1	10445.5	12615.6	23612.2	324248	452565	16435.8	16346	4754.25	2061.03	2464.94	162515	125119	181323	5613.84	2418.08	2873.52	172917	125119	171033
	C5 H8 N2 O8	224.027	0.58	899715		210456	47081.6	130828	86077.5	99710.3	260717	350435	166138	122802	368674	821292	657517	407103	262225	508534	79720.9	849141	412110	704006	229985	4950.47	2146.09	2566.67	270639	258356	251695	4530.73	1970.09	2363.35	261134	258356	261202
	C9 H6 Cl2 N3 P S3	352.883	0.581	203007		6245.46	3832.17	5484.34	7818.58	14471.9	7040.75	5673.39	8024.14	4605.35	6551.26	5936.96	4523.31	4953.11	6266.5	3636.02	9453.65	9547.21	9954.54	9981.75	6016.95	2587.21	1121.59	974.786	13710.5	26860.1	17042.8	3572.46	1527.96	1310.39	15376.6	26860.1	15376.6
	C4 H6 N8	166.072	0.581	3.65107e+06		99789.6	73087	1.41094e+06	1.59898e+06	1.71763e+06	443994	526556	543782	428303	345896	3.12974e+06	3.58909e+06	2.99587e+06	1.59681e+06	614061	3.12848e+06	158783	1.02134e+06	906401	1.86566e+06	16203.8	3275.99	3918	859053	978856	803301	14995.4	3039.76	3645.2	832688	978856	829567
	C9 H17 N6 P S	272.099	0.581	258685		18608.2	15421.5	14502.7	14234.3	18067.3	118435	106104	86027.6	115384	98146.9	15566.3	25378.5	16411.7	21257.4	22578.3	251846	144791	144935	169641	139946	2541.97	1101.98	957.742	57008.8	68015.3	48373.2	2135.87	931.233	814.016	53046.1	68015.3	52278.6
	C3 H3 N3 O6	177.001	0.582	985904		234392	530534	469467	986955	843989	58882	150622	240332	166236	191444	399144	508145	480510	871526	364861	330111	92831.7	133344	354020	391094	9407.18	4078.14	4307.25	356025	354592	356720	9430.61	4087.94	4317.22	356373	354592	356372
	C4 H16 N5 O5 P	245.088	0.582	2.4872e+06		410112	529190	521950	619394	615592	1.2305e+06	1.15324e+06	1.12189e+06	994721	856732	899359	900746	1.45944e+06	745270	1.54698e+06	2.5071e+06	1.81237e+06	1.59829e+06	2.28885e+06	1.63379e+06	2577.29	1117.29	971.051	687196	744150	718487	2728.93	1180.55	1023.89	702534	744150	703136
	C2 H N7 O2	155.019	0.582	842391		170994	405845	355277	717401	632836	51622.3	95837.8	138884	108349	117313	261684	356480	294522	671261	265864	209704	59543.4	78822.7	202164	245799	7501.13	3251.84	2826.22	277928	252820	272678	7318.54	3175.44	2762.22	275230	252820	275377
	C7 H24 N8 O3 P2 S	362.118	0.583	1.17976e+06		216716	211266	216135	229765	173109	682680	561961	441891	528776	446933	331226	333494	392855	219399	456220	751610	1.05606e+06	849492	776934	911503	4329.69	1876.98	1631.3	371667	417717	318784	3662.42	1596.48	1395.24	346840	417717	343362
	C6 H10 N3 O7 P S	298.997	0.583	686823		402878	382278	685596	641710	592380	365401	327114	646757	392719	201919	492001	372852	651094	548823	286862	565320	264073	142295	346440	424015	3800.21	1794.58	1225.15	235998	252052	231277	3707.31	1752.23	1197.29	233698	252052	233577
	C5 H6 N2 O9	238.007	0.583	1.49856e+06		624968	252419	419552	431572	338709	1.21902e+06	114711	183875	297865	1.49049e+06	396932	401862	121219	89829.3	166242	93694.8	631958	617381	548878	629019	9640.04	4179.09	3632.1	438066	452826	387313	8371.06	3646.09	3183.89	413442	452826	411842
	C3 H7 Cl2 N O4 P2 S	284.896	0.583	1.66973e+06		18235.1	11255.9	15241.5	21406.6	35591.2	19860.1	13691.3	20144.1	10895	18232.4	15053.4	10461.6	16072.8	14436.7	10352.7	18934.6	22288.6	28392.8	21090.1	13390.4	3880.27	1682.15	1461.98	40534.7	41617	45045.3	4487.85	1934.74	1672.21	42812	41617	42770.2
	C4 H4 N6 O3	184.035	0.584	1.23683e+08		5.57811e+06	5.25722e+06	6.2129e+06	5.35883e+06	5.4224e+06	8.8649e+06	1.184e+07	1.31418e+07	9.58661e+06	8.7572e+06	2.85882e+07	2.38738e+07	3.05832e+07	6.2377e+07	2.33696e+07	3.79971e+07	3.52285e+07	2.7319e+07	1.12653e+08	3.21041e+07	28553.2	12692.8	13983.3	1.45944e+07	1.32921e+07	1.31899e+07	25256.2	11273.6	12471.5	1.38824e+07	1.32921e+07	1.3903e+07
	C11 H28 N O5 P3	347.119	0.584	884593		175139	145600	109715	132875	155833	461061	492517	469038	464577	389364	367490	376061	241851	668037	268115	891227	823690	594330	903826	758914	7548.23	3272.26	2645.64	257335	261372	268075	7963.22	3445.41	2780.18	262714	261372	262696
capuride	C9 H18 N2 O2	186.137	0.584	538475		229076	167357	138222	240809	198642	148735	242168	168460	256556	174006	341227	405399	252984	337645	311346	538878	236402	248530	325873	189200	10104.8	3303.3	2680.84	151110	154755	151737	10158	3320.06	2693.93	151421	154755	151426
	C18 H35 N6 O4 P3	492.193	0.584	706103		63919	75514.1	59845.7	53797.3	86332.3	218452	104358	275210	246441	211598	71924.7	45386.3	51047.1	46785.3	29851	684461	953408	632992	893913	258685	5688.47	2466.03	2143.25	101668	123021	140233	9535.88	4036.56	3427.39	120820	123021	121045
	C6 H8 N3 O6 P S	280.987	0.584	708925		391108	387436	706794	675053	690258	371568	309989	612790	366428	184590	425043	328471	625953	491502	318883	503291	203974	119231	264755	364744	2627.87	1150.05	838.437	233402	254448	225516	2521.45	1105.07	806.815	229595	254448	229318
	C18 H29 N5 O7	427.205	0.584	1.40084e+06		263398	750114	136304	180789	381008	1.36811e+06	746144	618925	994786	583618	76806.7	49308.2	59054.4	64400.7	42990.6	114707	716519	794380	290844	148816	8155.16	3535.37	4228.21	209305	261474	226790	9018.17	3894.8	4640.6	217482	261474	218572
	C6 H3 N O13	296.96	0.584	140516		75608.4	90194.9	126273	130512	155730	56933.5	66284.2	139095	62939.8	40603.6	103074	71546.2	121788	142259	39668.8	70320	36401.3	22848.7	40774.8	65128.4	2321.77	1016.09	693.681	37878.9	50212.9	44197.7	2839.59	1232.9	835.1	40802.2	50212.9	41242.7
	C H4 Cl N O12	256.942	0.584	178866		19089.9	26131.8	27629	63531.6	40858.8	20409.6	14388.5	22808.3	18252.2	19312.2	17129.6	11312.2	17609	30597	14514.5	20302.3	25491.9	30968.9	24503.2	19973.1	4093.82	1774.73	1542.43	32635.5	41058.4	39942.6	5425.84	2325.19	1997.9	36119.3	41058.4	36428.9
	C7 H21 N2 O P3	242.088	0.585	1.17536e+06		1.15975e+06	308889	368176	699081	503826	32827.1	138026	534588	280317	898894	33800	22570.4	29822.8	18798.5	17502.4	23863.3	44756.7	36075.4	27595.4	23953.4	4852.55	2103.65	1828.3	97806.2	101043	113203	5978.82	2570.62	2215.94	105624	101043	105402
	C4 H8 N8	168.087	0.585	3.63967e+06		1.78304e+06	2.70253e+06	3.03908e+06	3.1025e+06	2.80968e+06	1.41752e+06	1.09578e+06	1.33354e+06	1.24728e+06	1.17383e+06	610893	847116	701772	921632	822738	194526	190619	279477	538846	487135	4084.59	5234.46	5369.85	3.22683e+06	3.25959e+06	2.29732e+06	2909.23	3766.88	3904.85	2.7848e+06	3.25959e+06	2.73079e+06
	C8 H3 Cl N O P S	226.937	0.585	1.25751e+06		38421.2	28824.3	35210.6	41979.8	48026.7	36130.5	26175.6	27172.7	23756.2	24718.3	35167.1	28146.8	31672.5	40798.5	19341.5	32221.3	46440.8	38406	56014	26309.9	5262.23	2281.25	1982.66	52543	64153	58353.2	6025.83	2598.83	2247.09	55296.1	64153	55585.7
	C8 H20 N7 O5 P	325.125	0.585	1.61583e+06		496538	1.0317e+06	746138	822670	812695	725227	655379	738754	587921	522164	877104	851583	801271	695510	1.31025e+06	1.07763e+06	1.45274e+06	1.2851e+06	884902	947043	21236.1	9206.14	10134.1	711580	603956	622923	18079.2	7879.38	8720.11	665897	603956	668806
N-Methylglutamate	C6 H11 N O4	161.069	0.586	8.8454e+06	Superpathway of L-lysine degradation;Other	614511	454841	492961	797611	653437	1.44679e+06	1.51895e+06	1.49803e+06	1.10518e+06	969100	1.15216e+06	911583	650348	632766	788684	4.49049e+06	9.69511e+06	6.70935e+06	1.9178e+06	1.89469e+06	61165.8	66717.5	57789.5	1.03849e+06	1.2212e+06	1.16062e+06	70820.3	76815.8	66165.7	1.09726e+06	1.2212e+06	1.10162e+06
		146.997	0.586	4.14965e+07		1.40245e+06	2.75457e+06	2.71368e+06	2.25855e+06	2.15618e+06	434944	718385	605954	614013	729791	2.08454e+06	4.1745e+06	1.8426e+06	3.64674e+06	2.49015e+06	8.31199e+06	1.38917e+06	1.692e+06	2.6866e+06	3.93432e+06	61804	24887	23349.4	6.84344e+06	6.52202e+06	6.42192e+06	57155.5	23077	21709.7	6.63154e+06	6.52202e+06	6.6339e+06
	C11 H20 N O5 P3	339.054	0.586	1.15548e+06	Other	48755	41201.8	53884.2	59666.6	87272.4	270667	267616	258077	137365	155221	62529.8	37906.4	79801.8	48503.8	66007.8	109294	692929	452268	1.48418e+06	814960	7880.25	3448.68	2514.24	147124	160666	185258	11182.1	4821.63	3464.12	166433	160666	166000
	C7 H15 O3 P3	240.022	0.587	688460		110407	103671	206464	167989	64463.7	160752	203929	325029	310307	306931	350015	356475	58060.7	325220	52928	447240	331123	234163	604483	624679	7636.81	3342.14	2436.57	296764	273456	256648	6443.36	2835.65	2078.98	276632	273456	276791
	C3 H3 N7 O	153.04	0.588	1.20777e+06		195779	148143	178766	149467	255511	162657	187376	305279	195764	186908	826567	535896	832570	529534	721562	1.16919e+06	338590	298163	298714	311160	7914.33	3463.59	3014.2	289361	286911	239969	6429.05	2832.54	2481.77	265282	286911	263925
L-Serine O-phosphate	C3 H8 N O6 P	185.009	0.588	807707	Other	74510.3	62758.4	66022.7	63906	100320	65964.2	83251.2	139421	73344.7	57252.7	526271	340346	281025	535671	208808	282831	208906	108607	170867	160885	8034.22	3516.06	2563.36	160042	157513	172783	8919	3888	2823.46	166533	157513	166302
	C11 H17 N4 O9 P	380.072	0.589	3.92888e+06		3.23594e+06	2.09096e+06	1.72476e+06	2.79717e+06	3.55477e+06	3.56292e+06	2.90782e+06	3.31954e+06	3.44939e+06	3.79839e+06	95444.6	89840.2	77765.8	60043.3	49971.8	399846	2.14171e+06	2.53183e+06	358110	184022	7425.6	3219.1	3396.85	2.56173e+06	2.37161e+06	2.19495e+06	6206.41	2706.41	2872.8	2.37818e+06	2.37161e+06	2.37853e+06
	C14 H29 N3 O3	287.221	0.589	4.0183e+06		609036	1.15843e+06	668708	1.14916e+06	1.05842e+06	590059	238582	370782	514934	231350	1.93163e+06	2.7093e+06	1.64243e+06	2.35455e+06	2.05385e+06	4.06022e+06	2.67583e+06	2.28247e+06	2.23764e+06	1.46464e+06	8033.97	3515.95	2563.28	897385	869001	948782	8659.82	3779.34	2747.69	923610	869001	922586
	C7 H12 N2 P2 S	218.019	0.589	3.28847e+06		1.13042e+06	200846	631518	325303	479384	1.21253e+06	1.47572e+06	489483	261445	1.61644e+06	357557	238994	285270	103751	203212	62395.6	2.79572e+06	1.76248e+06	228622	152273	5626.97	2462.56	2598.54	941634	784102	762928	4416.25	1947.66	2071.24	850071	784102	855025
	C4 H7 N7 O3	201.062	0.59	1.06797e+08		2.85977e+06	2.03795e+06	2.02072e+06	2.38446e+06	2.12864e+06	5.33651e+06	6.64816e+06	6.45077e+06	4.45191e+06	5.24923e+06	3.83782e+06	4.14729e+06	3.78292e+06	4.49814e+07	3.45659e+06	2.2497e+07	2.36639e+07	1.99649e+07	9.31675e+07	1.17818e+07	8919.04	3903.29	3173.27	6.13564e+06	5.89395e+06	5.25273e+06	7463.36	3285.35	2686.65	5.69893e+06	5.89395e+06	5.68866e+06
	C14 H19 N3 S2	293.102	0.59	4.29172e+06		387661	387409	410455	593667	449450	521710	1.99205e+06	4.34026e+06	4.2595e+06	2.44606e+06	140419	143189	115607	584732	89595.4	356409	391714	356960	646600	362409	12679.3	5517.94	5085.92	912705	891832	926707	12932.5	5624.09	5180.07	919778	891832	919635
Streptamine 4-phosphate	C6 H15 N2 O7 P	258.062	0.59	219285		189241	106088	177580	163905	152570	67305.9	127796	214071	143190	200022	135196	177441	83975	149114	187452	92297.5	197100	122931	117040	180973	2564.18	934.053	818.115	102814	93164.1	99514.8	2459.35	897.177	786.967	101120	93164.1	101210
		149.104	0.59	1.81256e+06		625270	983242	764681	1.08519e+06	954070	347854	380919	526844	412544	361195	1.4335e+06	1.62853e+06	1.3188e+06	1.78548e+06	1.30873e+06	253764	1.06491e+06	977210	1.03234e+06	696588	4709.52	2061.05	1502.6	646453	622104	635304	4606.53	2017.55	1472.04	640824	622104	640934
	C3 H5 N7 O2	171.051	0.59	1.43899e+06		688067	739509	332790	623132	628585	683324	380185	208188	291394	214531	867955	725103	782201	647141	1.57146e+06	578702	569383	472462	274374	275208	6635.12	2876.42	3035.24	631171	526894	516164	5256.55	2295.8	2440.81	572211	526894	575458
	C12 H13 N3 O5	279.085	0.59	919146		165095	91162.7	155960	160308	169138	302277	447835	335962	489253	824053	227809	607370	375507	324888	150088	532529	465285	663595	469884	878105	4952.12	2167.22	1580	255187	295326	303990	6333.04	2744.27	1981.16	279097	295326	280002
D-(+)-Maltose	C12 H22 O11	382.109	0.59	5.44918e+07		4.16539e+07	5.06086e+07	2.69414e+07	3.24816e+07	3.12883e+07	5.7359e+07	3.71693e+07	4.31041e+07	4.79142e+07	4.79133e+07	1.37211e+06	2.00915e+06	2.98394e+06	1.2975e+06	2.4089e+06	1.65045e+07	2.19115e+07	2.64544e+07	8.50392e+06	1.08604e+07	14459.5	6225.13	6705.7	2.8747e+07	2.51882e+07	2.46323e+07	12050.1	5218.87	5655.61	2.66532e+07	2.51882e+07	2.67323e+07
	C21 H21 N O S	335.133	0.59	3.541e+06		1.13296e+06	1.5746e+06	843622	1.10541e+06	1.08329e+06	1.5725e+06	886492	460308	314164	132194	1.37172e+06	1.73116e+06	1.32295e+06	1.65778e+06	700984	106417	151761	122636	185879	3.55646e+06	14650.5	6126.11	5514.13	472346	467835	464882	14359.3	6008.6	5412.21	468612	467835	468616
N-Acetylglucosaminitol	C8 H17 N O6	223.106	0.591	1.10516e+07		2.12055e+06	3.15804e+06	2.39976e+06	3.10442e+06	2.62785e+06	7.89867e+06	6.87878e+06	5.88598e+06	6.02477e+06	5.19264e+06	3.79646e+06	5.29779e+06	3.12665e+06	3.62449e+06	4.09942e+06	1.00617e+07	9.825e+06	9.23852e+06	7.53109e+06	6.70418e+06	19873.8	8547.16	8885.27	4.19382e+06	3.579e+06	3.61462e+06	16642.1	7199.06	7527.8	3.89654e+06	3.579e+06	3.91317e+06
	C6 H18 N7 O4 P	283.114	0.591	584969		110712	429067	177049	333635	674361	48303	41403	62352	43296.5	85529.5	527370	458594	301988	565632	179610	87335.1	137640	78410.5	133754	61032.3	6877.39	3009.79	3175.98	138462	131857	166791	9138.59	3953.02	4123.44	153372	131857	152013
	C6 H6 N3 O P3	228.973	0.591	402201		39018.2	39799.2	50179.5	45294.6	60379.5	42159.1	32063.8	60062.9	47877.6	36857.6	189839	123953	180763	225763	71575.2	145613	70986.9	52039.1	92564.6	75575.7	5336.06	2335.25	2464.2	55086.6	52506.8	65989.5	7019.3	3037.72	3170.14	60816.5	52506.8	60307.5
	C8 H11 N3 O2	181.085	0.591	2.7644e+06		353625	1.40501e+06	1.19398e+06	312508	302361	1.02799e+06	914847	735636	793799	640566	2.2462e+06	2.61081e+06	1.33792e+06	2.07378e+06	1.72445e+06	1.07184e+06	1.51289e+06	1.43706e+06	1.0316e+06	1.12526e+06	10549	12443.9	5469.34	929745	970518	739918	8276.98	9839.33	4358.37	839235	970518	829364
Choline	C5 H13 N O	103.1	0.591	5.727e+08		3.3099e+08	4.97245e+08	5.55378e+08	4.44506e+08	5.00658e+08	3.24525e+08	1.51474e+08	2.76328e+08	1.79261e+08	2.67537e+08	1.92335e+08	2.26796e+08	3.13521e+08	1.57947e+08	1.66971e+08	4.99831e+07	1.57657e+08	2.04877e+08	1.37131e+08	1.88591e+08	5429.21	5242.85	10684.6	2.6311e+08	2.33527e+08	2.13173e+08	4279.7	4164.25	8551.63	2.37994e+08	2.33527e+08	2.38323e+08
	C16 H16 N6 O3 P2	402.075	0.591	738777		36030.5	43334.9	42749.8	31646.1	39764.5	38404.3	94027.7	86620.7	93413	81385.5	39472.6	26454.9	30366.5	30774.6	45009.7	706093	186318	137567	379221	492657	4732.25	1924.68	2185.36	110125	84711.3	86264.9	3574.03	1466.41	1679.84	97687.5	84711.3	98850.9
	C5 H14 N O4 P	183.066	0.591	6.43546e+06		1.5177e+06	1.52289e+06	1.13238e+06	1.21362e+06	1.34582e+06	1.11634e+06	1.24117e+06	898506	1.0748e+06	920656	6.30081e+06	5.69759e+06	5.45176e+06	5.43336e+06	4.87235e+06	2.39498e+06	1.84408e+06	1.44058e+06	1.40253e+06	1.09456e+06	5627.54	2462.81	2598.8	1.48993e+06	1.36549e+06	1.45024e+06	5436.2	2381.96	2516.55	1.46961e+06	1.36549e+06	1.47057e+06
spinacine	C7 H9 N3 O2	167.069	0.591	2.49051e+06		1.36902e+06	1.55982e+06	1.56774e+06	2.28138e+06	2.68357e+06	397584	559728	694873	374499	429578	2.96369e+06	2.47802e+06	1.8349e+06	2.66788e+06	2.28757e+06	956453	1.54142e+06	1.14049e+06	899148	595987	19602.6	20789.3	20103.5	922589	904193	1.12597e+06	26596.5	27852.2	26598.8	1.02889e+06	904193	1.02053e+06
	C15 H17 N O P2	289.077	0.592	1.17009e+06		178197	134041	176628	229092	182028	345453	675299	619283	402935	434186	375330	404692	274596	346201	328794	405126	1.05055e+06	954004	1.33522e+06	996607	11835.2	4670.96	4408.96	306994	343211	350202	14172	5554.12	5206.14	328260	343211	328894
	C20 H39 N2 O8 P S	498.217	0.592	334020		160484	166808	107691	118917	165424	124625	125532	151240	96078.9	104861	393522	339277	263626	304272	165491	165583	350816	250146	325060	164021	9334.51	3810.36	3776.11	98174	109243	119499	12430.1	5014.67	4912.1	108822	109243	108848
	C3 H3 N7 O2	169.035	0.592	1.7618e+07		1.68567e+06	1.45143e+06	2.88079e+06	3.01803e+06	3.35414e+06	1.37636e+06	2.85173e+06	5.1968e+06	2.60566e+06	1.60725e+06	1.46196e+07	9.68081e+06	8.99921e+06	1.40106e+07	6.69081e+06	1.13096e+07	5.7055e+06	3.96096e+06	4.84955e+06	5.82295e+06	28814.3	11559.1	11082.4	5.20663e+06	6.45554e+06	6.44208e+06	38966.3	15437.6	14619.4	5.80036e+06	6.45554e+06	5.84389e+06
	C6 H8 N6 O7	276.046	0.592	1.04292e+07		328984	132371	180478	331452	135748	3.30191e+06	3.64581e+06	1.72191e+06	1.33252e+06	1.90261e+06	767471	696490	862612	618983	821484	1.34079e+06	5.93118e+06	5.20207e+06	1.08179e+07	6.97951e+06	12984	5308.66	4927.32	1.83312e+06	1.52383e+06	1.89907e+06	13637.3	5565.78	5156.72	1.86828e+06	1.52383e+06	1.86399e+06
	C2 H3 N7 O	141.04	0.592	1.16528e+06		383224	370475	600917	544034	639962	230248	294617	701055	442885	222900	1.15168e+06	806173	145808	865308	86127.9	804560	976859	550489	819732	841890	17761.8	4428.47	3364.97	480676	494360	473300	17423	4346.96	3305.29	477032	494360	476944
	C9 H23 N2 O4 P3	316.088	0.592	5.35308e+06		759694	797659	732785	937094	845743	811211	2.6353e+06	5.39964e+06	4.96256e+06	2.82782e+06	131486	186639	97089.8	644837	114766	521503	475411	407524	734349	1.72139e+06	12503.9	5085.5	4650.21	1.15531e+06	1.03971e+06	1.1686e+06	12695.4	5160.6	4716.3	1.1622e+06	1.03971e+06	1.16172e+06
	C6 H12 N4 O9 S	316.032	0.592	1.8185e+06		109726	122064	134922	108320	139186	111513	89238.2	109587	91165.4	100230	163964	159809	113954	170101	150283	296850	152852	142175	125457	127882	14674.9	5968.49	6776.88	194558	192556	183466	13661.1	5569.88	6339.95	189046	192556	188977
	C5 H12 Cl N3 O4	213.052	0.592	939137		99263.1	181849	141423	236652	233934	45501.7	112514	297871	76772.4	140514	117417	212049	330349	324447	77959.2	317450	346273	86662.2	139058	176874	3155.65	1149.51	1006.83	291614	298029	221345	2371.24	871.5	770.224	258073	298029	254411
	C7 H12 N6 O7	292.077	0.592	4.18545e+06		1.02848e+06	860350	918560	972268	872479	1.3331e+06	2.02578e+06	1.73269e+06	1.62387e+06	1.41981e+06	2.77255e+06	3.17017e+06	2.88777e+06	3.83081e+06	3.89238e+06	4.12152e+06	3.02267e+06	2.46577e+06	3.90357e+06	3.69027e+06	5495.82	2405.16	2537.97	1.67129e+06	1.60538e+06	1.54959e+06	5013.17	2200.83	2329.69	1.61038e+06	1.60538e+06	1.61051e+06
		309.088	0.592	4.00348e+06		920050	755512	949719	808548	800530	1.32466e+06	1.99503e+06	1.81661e+06	1.50614e+06	1.31397e+06	2.61583e+06	2.97424e+06	2.80796e+06	2.88059e+06	3.41463e+06	3.6578e+06	2.84967e+06	2.36711e+06	3.63341e+06	3.66385e+06	4730.27	1923.87	2184.44	1.61323e+06	1.54804e+06	1.44924e+06	4164.72	1701.11	1939.82	1.53152e+06	1.54804e+06	1.53092e+06
	C6 H20 N6 P2 S	270.095	0.593	4.18545e+06		1.02848e+06	860350	918560	972268	872479	1.3331e+06	2.0154e+06	1.63457e+06	1.62387e+06	1.41981e+06	2.77255e+06	3.17017e+06	2.88777e+06	3.83081e+06	3.89238e+06	4.12152e+06	3.02267e+06	2.46577e+06	3.90357e+06	3.69027e+06	4086.19	1661.91	1887	1.67129e+06	1.60538e+06	1.54959e+06	3727.33	1520.72	1732.14	1.61038e+06	1.60538e+06	1.61051e+06
2-Ammonio-4-{4-[(2S)-2-ammonio-2-carboxylatoethyl]-1H-imidazol-2-yl}butanoate	C10 H16 N4 O4	256.117	0.593	4.21901e+06		1.02616e+06	852816	817853	1.0463e+06	1.25229e+06	825382	480585	443745	546941	444386	1.84953e+06	3.95204e+06	1.93506e+06	1.8725e+06	2.53424e+06	883301	242114	659718	585874	480993	25913.5	11590.4	12788	923118	917273	712353	19702.9	8888.57	9892.33	821392	917273	813046
	C5 H7 Cl N3 O4 P S	270.958	0.593	1.0071e+06		52675.9	51331.5	61179.1	45665.4	58696.5	46911.4	46533.5	142379	40234	79551.6	68403.6	51386.3	85008.8	60348.6	64295.7	129968	64480	52894.5	48423.6	50860.1	6178.45	2703.91	2853.21	107405	100858	101640	5768.7	2530.57	2676.66	104489	100858	104558
	C7 H17 O11 P	308.051	0.593	798571		124591	114475	100315	104457	105875	73149.8	136448	177780	122264	152992	817280	772982	716237	868700	732524	472132	364841	317887	545215	461784	4731.44	1924.34	2184.98	210191	234114	231241	5370.3	2173.71	2456.33	220497	234114	220916
	C10 H18 N5 O P3	317.072	0.593	1.02116e+07		176377	123716	183076	187610	155631	3.0255e+06	2.99455e+06	1.49062e+06	1.1407e+06	1.58888e+06	682135	558320	725832	400812	685213	1.3034e+06	5.7431e+06	5.09571e+06	1.04962e+07	6.74853e+06	15475.8	6479.68	7146.72	1.70307e+06	1.41553e+06	1.74915e+06	16056.1	6713.7	7394.94	1.7276e+06	1.41553e+06	1.72466e+06
	C4 H4 N8 O3	212.041	0.593	597745		137777	597916	128003	496519	586436	66783.9	46750.1	43924.6	51645.6	35228.5	139585	276382	232122	243310	230468	138250	70065.8	54750.4	88843.4	52484.1	6423.8	2485.97	2049.55	198308	205772	198182	6418.66	2484.05	2048.03	198246	205772	198244
6-(alpha-D-glucosaminyl)-1D-myo-inositol	C12 H23 N O10	341.132	0.593	5.06665e+06		434589	337543	355704	290561	144018	3.65023e+06	2.68927e+06	2.0597e+06	1.9084e+06	1.85077e+06	192198	277304	515679	265417	380018	2.06167e+06	4.45339e+06	4.17484e+06	1.91516e+06	1.92111e+06	6252.39	2875.49	2887.36	1.16352e+06	1.06697e+06	983222	5149.42	2383.23	2408.33	1.07321e+06	1.06697e+06	1.07357e+06
	C12 H24 N4 O7	336.164	0.593	1.21328e+07		3.35237e+06	4.18151e+06	2.59093e+06	3.40274e+06	3.81014e+06	1.31101e+06	1.28601e+06	1.21867e+06	1.13107e+06	1.01144e+06	1.10744e+07	1.06715e+07	7.96915e+06	1.00358e+07	8.77827e+06	1.82035e+06	2.00839e+06	2.14199e+06	2.14306e+06	1.52033e+06	12908	5936.44	5960.92	2.8988e+06	2.57013e+06	2.56747e+06	11152.6	5154.11	5200.75	2.72997e+06	2.57013e+06	2.73672e+06
		313.127	0.593	1.09663e+06		689019	590303	481915	406049	447814	735146	477990	502712	529547	286448	964829	685086	546912	700909	973673	369568	302411	296095	432167	473007	5389.57	2192.02	2488.91	530248	413883	448197	4399.7	1801.22	2058.77	487183	413883	491657
	C14 H27 N O11	385.158	0.593	3.83691e+06		167836	205985	127205	158229	226745	2.02954e+06	1.19215e+06	1.07093e+06	1.38554e+06	940075	150621	224992	123131	318930	211560	354156	3.45975e+06	3.28192e+06	1.32766e+06	1.54854e+06	14015.6	6148.28	6432.56	441437	437328	385296	11983.6	5284.22	5557.47	413865	437328	412796
	C6 H9 N4 O2 P S	232.02	0.594	769064		462550	359978	771973	584652	574765	213731	391174	589404	676250	612604	206530	357433	82848.2	258902	52740	71795.7	139499	79176.3	127357	182631	8927.72	3631.04	4122.83	339598	335056	353812	9425.06	3825.71	4335.26	346787	335056	346626
saccharopine	C11 H20 N2 O6	276.132	0.594	4.80905e+06	Superpathway of L-lysine degradation	2.37167e+06	3.16384e+06	3.64429e+06	3.57702e+06	4.42319e+06	1.35935e+06	873652	848751	982905	741726	4.43534e+06	4.83726e+06	3.85488e+06	1.98619e+06	2.13441e+06	1.37702e+06	2.22286e+06	1.96777e+06	2.20426e+06	863700	12857.1	5635.77	5937.4	1.50783e+06	1.90648e+06	1.54317e+06	13216.7	5787.65	6091.33	1.52413e+06	1.90648e+06	1.52684e+06
	C10 H3 N3 O S	212.999	0.594	2.07512e+06		226764	329312	413437	344289	362254	205973	260094	515605	282048	137158	893102	713310	1.04903e+06	889332	1.04865e+06	1.1969e+06	371387	251065	408395	758290	5827.46	2680.07	2691.12	659738	659955	457328	4061.32	1888.23	1916.99	563466	659955	551566
		139.062	0.595	5.06665e+06		333306	414658	327120	347620	271800	3.65023e+06	2.68927e+06	2.0597e+06	1.9084e+06	1.85077e+06	508336	713705	547826	620678	544101	2.06167e+06	4.45339e+06	4.17484e+06	1.91516e+06	1.92111e+06	9447.24	4303.9	4321.65	1.16352e+06	1.06697e+06	983222	7780.68	3567.1	3604.67	1.07321e+06	1.06697e+06	1.07357e+06
	C5 H11 N5 O P2	219.044	0.595	395069		189386	209369	316554	274035	187025	428374	191968	171140	249006	299460	114686	127542	61979.9	91018.7	45848.3	270232	190261	290825	213493	279539	19745.7	2981.79	2994.09	238019	214910	185977	15061.8	2293.88	2323.19	212103	214910	211863
	C12 H22 N4 O6	318.154	0.595	1.1279e+07		3.15702e+06	3.26935e+06	2.21274e+06	2.81722e+06	3.44656e+06	3.86197e+06	3.30656e+06	2.54972e+06	3.05122e+06	2.69779e+06	1.12263e+07	1.01056e+07	8.55362e+06	1.00544e+07	8.102e+06	1.81289e+06	6.23958e+06	4.44126e+06	3.43629e+06	2.36778e+06	15707.9	7035.94	7253.9	2.44054e+06	2.24981e+06	2.42614e+06	15587.4	6983.89	7202.21	2.43315e+06	2.24981e+06	2.43352e+06
	C9 H10 N6 O4 P2 S	359.995	0.595	795402		40296.3	42943.2	50624.7	42886.4	56003.7	39868.4	32994.7	44331.9	34919.1	37406.5	71676.2	96934.4	58716.8	98057.7	63615.9	185630	62504.3	48640.1	47349.9	61319.1	5447.46	2505.31	2515.64	82559.1	92033.7	87787.4	5896	2703.65	2706.87	85102.8	92033.7	85239.6
	C3 H N7 O	151.024	0.595	3.94172e+06		570057	675132	1.00759e+06	1.13661e+06	1.26332e+06	392949	639551	1.02901e+06	664182	400891	2.37609e+06	1.85216e+06	1.49838e+06	2.2946e+06	1.22373e+06	2.03764e+06	791877	822969	794052	1.16028e+06	6353.83	2922.15	2934.2	1.12801e+06	1.07366e+06	1.148e+06	6502.03	2987.82	2997.65	1.1382e+06	1.07366e+06	1.13781e+06
		144.569	0.595	5.17716e+06		833124	3.70561e+06	752295	1.90869e+06	3.46515e+06	391914	146579	219577	245826	222492	3.56739e+06	5.07008e+06	1.25651e+06	3.97854e+06	1.00817e+06	944203	1.48248e+06	1.47114e+06	954880	759238	7699.48	3171.92	3601.53	965731	853474	895648	7008.73	2896.62	3299.55	929730	853474	931726
	C9 H22 P2 S	224.091	0.595	1.00967e+06		222266	150386	145042	124343	114648	99360.3	93255.7	79560.1	80643.7	90189.3	863506	804888	482572	694744	566706	151498	177344	204187	137990	88935.8	6594.07	2710.32	2773.28	157277	100661	129019	5156.46	2136.04	2202.94	141750	100661	144890
	C4 H5 N3 O6	191.017	0.595	8.34493e+06		559362	456480	842567	654686	715074	591389	1.28153e+06	1.72681e+06	1.17058e+06	706801	5.14947e+06	3.88114e+06	4.69366e+06	4.90525e+06	4.19115e+06	5.1748e+06	2.03296e+06	1.39703e+06	1.89051e+06	2.63194e+06	22486.6	10009.9	10303.4	2.10179e+06	2.05174e+06	1.89988e+06	19946.5	8915.1	9213.87	2.00164e+06	2.05174e+06	1.99994e+06
	C20 H39 O8 P S	470.211	0.595	1.93368e+06		153506	200446	173273	205886	222003	1.12259e+06	658265	789640	880620	613787	192410	203186	118861	119228	144556	1.53372e+06	2.14052e+06	1.79716e+06	2.10552e+06	1.33469e+06	9491.36	4324	4341.83	431706	456180	485785	11170.3	5056.95	5046.14	458799	456180	458697
	C7 H N3 O5	206.991	0.595	558304		81159	73796.2	69889.8	57760.4	74858.3	56243.4	66303.5	115555	58300.7	51767.1	397455	256596	230750	405256	172751	226510	168540	81476.5	139576	144292	7557.08	3475.52	3489.86	137673	136552	138570	7620.28	3503.55	3516.95	138123	136552	138120
	C3 H11 N3 O6 S	217.036	0.596	5.3776e+06		3.07666e+06	3.45768e+06	4.60441e+06	4.56788e+06	3.49246e+06	171118	3.00966e+06	3.85323e+06	3.83406e+06	4.51963e+06	301356	3.08669e+06	496941	2.64032e+06	464594	5.05488e+06	5.08233e+06	4.96821e+06	4.47517e+06	4.79495e+06	10777.1	12758.4	2725.67	3.85315e+06	3.47907e+06	3.59452e+06	9883.91	11735.7	2514.65	3.72103e+06	3.47907e+06	3.72684e+06
	C6 H13 N8 O P3 S	338.014	0.596	2.02808e+06		67815.2	73602.3	84407.6	69824.7	90519.5	67869.1	55398.5	71479.5	58901.5	62514.5	153015	197268	96685.7	200131	149003	412058	100286	79956.7	91303.5	121407	9125.14	3711.33	4214	204822	218773	206626	9226	3750.87	4257.21	205705	218773	205742
	C12 H21 N2 O P S	272.112	0.596	7.42241e+06		1.5543e+06	4.46348e+06	1.95073e+06	3.6669e+06	5.75105e+06	1.18065e+06	606243	1.20365e+06	902866	602125	7.44708e+06	7.87533e+06	3.44106e+06	7.45628e+06	3.05804e+06	2.52951e+06	4.14866e+06	3.50475e+06	3.25155e+06	1.87281e+06	16511.3	7368.59	7624.91	1.72497e+06	1.82704e+06	2.12395e+06	22567.8	9941.41	10155.9	1.92829e+06	1.82704e+06	1.92136e+06
	C8 H17 N4 O2 P S	264.082	0.596	2.16427e+06		384454	352710	552965	338730	355045	254164	383639	1.0554e+06	350837	1.01048e+06	1.73283e+06	1.85211e+06	1.58848e+06	1.57738e+06	2.21011e+06	1.66582e+06	1.03842e+06	1.05165e+06	1.16325e+06	1.26141e+06	5241.48	3104.5	2420.52	601876	481397	573866	4923.75	2922.63	2283.67	586993	481397	588794
NP-011878	C15 H26 O5	308.158	0.596	4.36064e+06		2.13047e+06	2.97424e+06	2.29429e+06	3.06632e+06	2.82449e+06	1.20931e+06	660674	669853	769167	825681	3.98465e+06	4.34516e+06	1.92164e+06	2.0927e+06	1.7588e+06	1.04755e+06	1.53059e+06	1.11883e+06	1.53376e+06	257128	15165.6	6974.7	7003.47	1.41525e+06	1.34464e+06	1.39715e+06	14917.6	6864.66	6897	1.40607e+06	1.34464e+06	1.40633e+06
	C8 H14 N3 O2 P S	247.056	0.596	2.31513e+06		502899	604381	600800	598664	616100	1.09899e+06	1.23706e+06	1.11834e+06	695499	1.04964e+06	1.94662e+06	2.09428e+06	1.72707e+06	1.80474e+06	2.33269e+06	1.77927e+06	1.34687e+06	1.16415e+06	1.26463e+06	1.32858e+06	44060.3	23631	7593.49	909520	806741	893505	43051.7	23108.9	7431.8	901224	806741	901806
	C7 H4 N6 O3	220.035	0.596	1.6019e+06		82701	249232	124102	189186	236290	108869	183788	393630	188530	231808	923243	880456	56001.7	865900	42831.1	52352.6	684985	413749	1.25965e+06	60702.9	5945.93	2734.55	2745.83	341110	286846	257129	4364.77	2026.59	2054.65	298610	286846	299798
	C14 H27 N4 O2 P S	346.16	0.597	505052		160040	163110	103931	217367	168333	101926	128286	157848	163608	152747	408049	508361	325957	395297	303056	250878	253659	170230	201593	165390	6674.39	3069.58	3082.24	135694	141763	139007	6883.46	3162.19	3171.7	137333	141763	137368
	C7 H11 N4 O P S	230.04	0.597	3.91698e+06		990396	538389	847617	911208	573897	1.25328e+06	3.17434e+06	1.74898e+06	1.74797e+06	2.09088e+06	2.10683e+06	2.24592e+06	2.52979e+06	2.6602e+06	2.95131e+06	2.3549e+06	2.53766e+06	2.13255e+06	3.59316e+06	3.86707e+06	15493	7125.26	7154.65	1.62701e+06	1.45008e+06	1.48348e+06	13831.1	6385.38	6436.47	1.55367e+06	1.45008e+06	1.55698e+06
	C5 H9 N3 O3 P2	221.012	0.597	374133		39217.3	47595	46351.1	34030.1	62058.1	42027.9	31617.2	41030.9	51068.9	34767.5	195643	216279	219896	145259	205430	356264	133747	124218	257562	286519	5140.61	2364.18	2373.94	68997.1	54018.8	52824.1	3804.63	1766.13	1790.19	60632.1	54018.8	61278.3
2635N2PS4Q	C6 H11 N O2	129.079	0.597	6.83189e+07	Superpathway of L-lysine degradation	9.34096e+06	8.79785e+06	1.17582e+07	1.31906e+07	1.2351e+07	1.34744e+07	2.3049e+07	2.11646e+07	1.47668e+07	1.06408e+07	1.22791e+07	1.32378e+07	7.3253e+06	1.39881e+07	6.08645e+06	2.54414e+07	1.39099e+07	1.64224e+07	1.12056e+07	1.02127e+07	220459	133787	100512	1.46218e+07	1.27225e+07	1.41918e+07	212077	128875	96954.1	1.43983e+07	1.27225e+07	1.44157e+07
Arg-Asp	C10 H19 N5 O5	289.139	0.597	7.4057e+06		1.79979e+06	4.94602e+06	1.90768e+06	3.44192e+06	5.26497e+06	1.16137e+06	712220	1.15153e+06	986289	625015	6.31612e+06	7.53151e+06	3.03899e+06	6.26154e+06	3.03974e+06	2.17264e+06	3.76794e+06	3.4826e+06	2.70807e+06	1.8917e+06	24444.1	11241.9	11288.3	1.73481e+06	1.79898e+06	1.84462e+06	26510.6	12155.6	12169.2	1.78962e+06	1.79898e+06	1.78981e+06
2,6-Diamino-4-hexenoic acid	C6 H12 N2 O2	144.09	0.597	4.2462e+06		276752	268415	1.51964e+06	1.77865e+06	1.81798e+06	536814	577483	514920	554281	370679	4.16401e+06	4.28108e+06	3.35234e+06	2.05613e+06	887666	1.3546e+06	384587	1.22304e+06	1.20614e+06	616959	17790.3	23313.2	24275.4	897342	905016	924496	18493.3	24200.5	25163.8	910949	905016	910890
	C14 H24 N O3 P S	317.122	0.597	1.1534e+06		500586	287662	325886	433448	211795	749315	959659	1.04886e+06	680477	293696	915448	444517	322288	506564	277984	331524	1.16063e+06	1.18281e+06	1.17362e+06	578674	7792.04	3583.59	3598.37	230149	284257	247517	8534.85	3911.9	3914.76	238297	284257	239334
DA9185000	C12 H10 O S	202.045	0.597	1.27697e+08		7.27077e+07	1.29552e+07	3.42102e+07	2.27559e+07	2.38189e+07	7.32504e+07	7.51417e+07	2.72811e+07	1.72712e+07	7.19447e+07	1.28634e+07	9.44219e+06	6.97771e+06	4.73339e+06	1.20766e+07	2.49528e+07	1.16847e+08	8.65513e+07	1.92173e+07	2.29471e+07	25664.6	11822.5	11871.3	4.46641e+07	4.01865e+07	3.99427e+07	22425.4	10377.1	10467.3	4.22655e+07	4.01865e+07	4.23458e+07
	C7 H15 N4 O P S	234.072	0.598	983375		172872	126342	137839	189006	120009	132688	310726	197004	220718	186789	693956	795907	837557	660065	1.10514e+06	882556	362562	317438	549960	607643	5925.98	2725.38	2736.62	346608	319616	263161	4413.18	2048.29	2075.83	305467	319616	304120
	C4 H15 N10 O9 P	378.077	0.598	4.92769e+06		2.62719e+06	5.05118e+06	2.80382e+06	440886	600978	3.82834e+06	3.38671e+06	3.82757e+06	583994	3.95687e+06	208378	272445	268743	221001	296217	663298	2.50991e+06	2.60911e+06	621467	371453	7769.52	3573.23	3587.97	2.75889e+06	2.49935e+06	2.6177e+06	7271.82	3351.99	3373.55	2.68665e+06	2.49935e+06	2.69004e+06
	C13 H25 N2 O P S	288.143	0.598	2.4195e+06		553397	815896	317370	461560	537131	194122	115549	113065	74956.5	51323.2	1.42262e+06	2.25479e+06	1.38592e+06	1.41715e+06	1.13679e+06	383098	354071	249705	145261	168021	6855.9	3153.05	3166.06	435576	481244	324726	5113.01	2373.01	2404.83	384131	481244	374940
		332.169	0.598	1.31465e+06		281023	190632	210544	113817	142806	96760.4	320054	98948	201317	58087.9	971533	319582	107500	857772	1.01346e+06	71323.6	74658.2	53058.4	40781.1	54215.9	4996.83	2317.78	2327.34	480333	302325	313345	3159.17	1484.86	1511.09	390978	302325	406172
	C8 H22 N O3 P3	273.082	0.598	4.55854e+06		72591.3	59158.7	101177	125218	68913.3	1.42243e+06	1.5401e+06	910304	1.17612e+06	1.16074e+06	494829	553167	467451	517041	581690	1.01312e+06	2.55336e+06	2.01059e+06	3.69639e+06	4.4969e+06	4831.27	2240.99	2250.23	911980	718424	720493	3685.26	1723.99	1746.02	812686	718424	820774
	C9 H25 N7 P2 S	325.137	0.598	5.49097e+06		85429	59615.4	114152	38170.2	63591.2	738838	5.52473e+06	317221	386453	402784	176125	134794	53615.7	102602	84679.4	479628	825292	895816	401708	533153	5379.29	2473.95	2484.16	319975	221490	283027	4593.4	2123.59	2143.59	299821	221490	303423
	C12 H24 N O P S	261.132	0.598	6.67487e+06		1.88587e+06	5.68571e+06	2.83863e+06	3.77093e+06	6.57153e+06	1.1493e+06	746638	987301	756770	819169	5.66161e+06	5.35914e+06	4.3519e+06	6.02124e+06	2.83535e+06	1.53309e+06	1.42968e+06	1.15627e+06	1.40271e+06	734628	20313.6	9361.84	9400.46	2.0627e+06	1.79885e+06	2.0175e+06	19734.3	9104.14	9151.02	2.03918e+06	1.79885e+06	2.04103e+06
	C3 H5 N7	139.061	0.598	1.94554e+06		170603	111019	75582.3	86061.1	163188	162460	424120	414890	431132	293916	539954	532240	654959	984841	538538	1.94325e+06	634316	394267	1.27095e+06	1.09339e+06	4529.16	2100.85	2109.52	622146	662321	618035	4492.09	2084.27	2093.48	620136	662321	620045
	C5 H18 N8 O9 P2	396.067	0.598	520666		54091.4	58052.6	67709.8	56825.8	73992.3	167094	206423	211316	177415	226026	86974.1	69812.6	78023.8	86083.4	45711.7	524465	397142	373715	499651	359579	7299.16	3356.91	3370.76	143068	160035	149074	7689.07	3529.51	3537.33	145976	160035	146162
L-(-)-Serine	C3 H7 N O3	105.042	0.598	2.82043e+07	Superpathway of chorismate metabolism;Superpathway of aromatic amino acid biosynthesis;Other	1.51566e+07	1.99097e+07	2.21176e+07	2.05793e+07	2.67936e+07	9.00299e+06	8.15611e+06	1.32103e+07	9.90476e+06	6.47298e+06	6.67223e+06	9.1081e+06	4.8902e+06	7.19993e+06	4.02582e+06	5.01155e+06	2.78884e+06	6.1534e+06	5.17902e+06	5.65016e+06	61575.1	29482.9	29024.9	8.43969e+06	8.11688e+06	7.81242e+06	56065.4	26930.7	26597.6	8.12594e+06	8.11688e+06	8.12618e+06
cis-1,2-dihydroxy-1,2-dihydrodibenzothiophene	C12 H10 O2 S	218.04	0.598	7.31341e+06		3.70354e+06	3.77349e+06	5.41397e+06	5.30279e+06	4.30721e+06	5.72985e+06	3.4276e+06	4.53992e+06	4.25057e+06	5.03234e+06	4.07159e+06	4.45789e+06	527260	3.89393e+06	703438	5.15785e+06	5.65029e+06	5.03135e+06	6.86316e+06	5.53853e+06	13411.4	6007.71	6032.49	4.31933e+06	4.16989e+06	4.03246e+06	12332.7	5540.39	5579.31	4.17583e+06	4.16989e+06	4.17597e+06
ala-arg	C9 H19 N5 O3	245.15	0.599	4.39569e+06		2.14965e+06	2.95052e+06	3.35161e+06	3.26272e+06	4.07011e+06	1.27335e+06	614966	711498	772956	662853	3.91385e+06	4.39979e+06	1.94191e+06	2.08561e+06	1.7941e+06	1.17889e+06	1.60199e+06	1.20822e+06	1.63126e+06	378071	16048.1	7380.59	7411.04	1.43789e+06	1.38116e+06	1.44276e+06	16118.3	7411.72	7441.13	1.44036e+06	1.38116e+06	1.44029e+06
	C7 H14 N2 O16	382.034	0.599	379730		44830	51820.7	54137.4	41666.4	52904.8	46648.1	36343.1	43211.2	39237.9	40396.5	215345	147279	172009	152245	191379	190725	68917.8	67852.8	51412.4	64213.8	5941.17	2732.36	2743.63	57355.8	117779	48975.8	4948.54	2289.49	2312.82	53165.8	117779	53165.8
	C18 H27 N7 O6	437.201	0.599	353341		166545	326387	218508	382683	242519	53154.4	79646.1	52928.1	50417.5	37644.7	99917.8	140879	96904.2	73636.1	99907.5	58947	83860.7	104128	61448.2	52292.7	5405.31	2507.26	2517.6	54962.8	68429.3	66460.1	7030.89	3226.67	3205.92	60454.4	68429.3	60925.7
4-(Nitrosoamino)-1-(3-pyridinyl)-1-butanol	C9 H13 N3 O2	195.101	0.599	626500		356197	438497	230305	282489	289768	240196	190073	159391	220328	162160	492024	584308	399476	340999	622833	348435	400100	388186	239194	246015	7702.95	3542.61	4530.61	221123	198453	169163	5761.6	2673.81	3450.85	195272	198453	194975
	C4 H7 N3 O2	129.054	0.599	2.24019e+07		5.64419e+06	2.50932e+06	6.69826e+06	7.34206e+06	1.00761e+07	9.78884e+06	1.20047e+07	2.16433e+07	9.71726e+06	1.20821e+07	2.25075e+06	1.67775e+06	363396	2.15334e+06	402277	1.95354e+06	1.55455e+07	6.36049e+06	2.95888e+06	3.78475e+06	10740	6593.49	6648.65	3.87532e+06	4.10205e+06	3.68792e+06	10119.3	6225.3	6290.38	3.78414e+06	4.10205e+06	3.77899e+06
	C5 H8 N6 S2	216.025	0.6	8.64168e+06		3.34767e+06	1.14333e+06	1.6058e+06	2.02454e+06	1.22572e+06	8.78486e+06	1.64543e+06	1.096e+06	998496	7.54031e+06	877108	648732	375026	442210	313254	304613	3.34382e+06	2.10154e+06	799919	1.05037e+06	16850.9	7749.77	7781.74	1.40085e+06	1.30085e+06	1.33197e+06	15819.6	7291.39	7337.54	1.36586e+06	1.30085e+06	1.36698e+06
	C2 H2 N9 O8 P	310.976	0.6	814972		116588	116783	144596	107818	139259	107286	89486.4	119485	92649.9	97847.6	162810	134605	149235	160273	101220	179519	184468	171521	139882	148671	14300.3	6576.77	6603.9	106470	117265	104507	13969.5	6429.92	6461.79	105489	117265	105489
	C15 H16 N4 S	284.111	0.6	5.66378e+06		326460	263592	374813	364074	304611	894648	5.62516e+06	567528	550488	577846	510770	480016	285669	689980	454483	697348	1.27584e+06	1.29068e+06	805442	843814	13433.2	6353.62	6226.41	395983	344588	456264	16631.3	7800	7579.93	428344	344588	424214
Caffeine	C8 H10 N4 O2	194.08	0.6	546040	Other	95764.5	112474	38209.8	67231	88662.7	91836.1	37303.8	67000.4	34612	35521.3	349550	470554	215903	461223	309354	148183	146423	292031	95488	68321.6	106603	4202.31	1897.54	106642	109170	85271.9	83874.7	3331.68	1516.04	96381	109170	95432.4
	C6 H10 N6 O6	262.067	0.6	4.65563e+06		1.02578e+06	588695	907876	1.07053e+06	686987	1.3909e+06	3.2862e+06	2.02692e+06	1.81708e+06	2.18246e+06	2.85147e+06	2.7107e+06	3.02614e+06	3.37413e+06	3.29552e+06	2.44519e+06	2.92319e+06	2.54624e+06	4.69664e+06	4.14178e+06	17583.4	8128.21	8161.74	1.81919e+06	1.6097e+06	1.83524e+06	17790.6	8220.51	8250.96	1.82755e+06	1.6097e+06	1.82689e+06
D-Raffinose	C18 H32 O16	252.084	0.6	1.46088e+07		1.01434e+07	7.25432e+06	1.06178e+07	7.2015e+06	7.29831e+06	1.16566e+07	1.07787e+07	1.42077e+07	1.44998e+07	1.32354e+07	892421	1.64004e+06	1.91836e+06	894850	1.82667e+06	2.1393e+06	6.49694e+06	4.71144e+06	4.10421e+06	4.14317e+06	7464.05	3432.74	3446.9	7.24405e+06	7.94114e+06	7.66403e+06	8027.36	3681.9	3687.18	7.44943e+06	7.94114e+06	7.45839e+06
	C5 H19 N9 O7 P2	379.088	0.6	1.26841e+07		289448	290063	324332	300136	241024	3.17705e+06	4.21261e+06	4.12454e+06	4.15136e+06	3.86197e+06	692693	813640	799114	748064	834361	1.26548e+07	1.02589e+06	7.46423e+06	1.05609e+07	8.97877e+06	6580.39	3026.34	3038.83	2.94124e+06	2.73371e+06	2.90481e+06	6475.43	2979.77	2993.76	2.92263e+06	2.73371e+06	2.92343e+06
		381.096	0.601	1.7195e+06		52673.8	58584.1	65246	53328.3	68885.5	474047	504580	513072	574544	477996	101591	66566.1	73807.2	79289.5	92961.2	1.71391e+06	962075	897349	1.2397e+06	1.06339e+06	7070.64	3251.81	3265.23	378087	365591	371415	6912.72	3181.72	3197.4	374724	365591	374779
L-(+)-Citrulline	C6 H13 N3 O3	175.096	0.601	5.89748e+07	Superpathway of arginine and polyamine biosynthesis;Other	2.4048e+07	3.84881e+07	3.4339e+07	5.21069e+07	3.58076e+07	2.72615e+07	2.43038e+07	4.70428e+07	2.38677e+07	1.20182e+07	8.13843e+06	1.17623e+07	6.37158e+06	9.74659e+06	5.10249e+06	1.73716e+07	5.29433e+07	3.02709e+07	9.98019e+06	1.02807e+07	25375.6	28454.5	28286.2	2.56713e+07	2.37468e+07	2.23407e+07	21555.8	24301.7	24289.3	2.40003e+07	2.37468e+07	2.40124e+07
	C16 H30 N4 O6	374.216	0.601	8.67836e+06		2.43259e+06	4.60056e+06	2.80443e+06	3.00303e+06	3.43455e+06	3.93832e+06	1.54565e+06	3.3566e+06	2.51445e+06	2.49162e+06	7.09904e+06	8.50348e+06	6.6094e+06	6.25459e+06	7.00132e+06	8.39468e+06	7.57404e+06	8.16391e+06	7.4775e+06	5.61603e+06	9215.93	4274.81	4292.45	3.22806e+06	3.16082e+06	2.99226e+06	8408.98	3912.73	3941.23	3.11077e+06	3.16082e+06	3.1095e+06
	C10 H16 N6 O10	380.093	0.601	1.48452e+07		373148	412884	463658	419033	401845	3.82773e+06	4.63617e+06	4.70585e+06	4.29619e+06	4.51333e+06	908419	1.33079e+06	1.14018e+06	1.06148e+06	1.17252e+06	1.48761e+07	9.44481e+06	8.62449e+06	1.20441e+07	1.05315e+07	21752	10062.5	10104	3.27445e+06	3.03856e+06	3.31113e+06	22073.2	10205.7	10242.4	3.29328e+06	3.03856e+06	3.29231e+06
	C10 H18 N4 O4	258.133	0.601	3.52602e+06		624790	906712	706602	752231	678783	340096	254465	245498	320819	239070	2.78217e+06	3.31059e+06	1.94479e+06	2.24876e+06	2.74093e+06	597072	357170	262508	256759	296202	9782.23	4537.49	4556.21	747844	529984	598602	7503.72	3509.76	3554.05	668134	529984	679691
Imexon	C4 H5 N3 O	111.043	0.601	2.29307e+07	Other	5.749e+06	2.49572e+06	6.80131e+06	7.485e+06	1.02952e+07	9.79421e+06	1.23749e+07	2.25265e+07	9.86297e+06	1.24627e+07	2.65347e+06	2.13411e+06	1.83964e+06	3.01342e+06	1.38716e+06	3.22129e+06	1.65625e+07	6.74261e+06	3.90321e+06	4.55348e+06	65025.9	48609.4	46896.2	4.15438e+06	4.38527e+06	4.05084e+06	63046.5	47180.9	45567.7	4.10376e+06	4.38527e+06	4.10144e+06
	C5 H13 N5 P2	205.064	0.601	7.70783e+06		788194	1.36655e+06	962016	1.47366e+06	1.13715e+06	1.24232e+06	1.48569e+06	2.28891e+06	1.46914e+06	1.59954e+06	3.32891e+06	4.14446e+06	58567.9	3.14179e+06	54202.7	142374	5.14642e+06	3.5914e+06	6.91619e+06	182651	5793.34	2687.24	2983.1	1.7086e+06	1.58295e+06	1.51641e+06	5026.28	2342.5	2612.82	1.61195e+06	1.58295e+06	1.61314e+06
	C15 H25 N3 O5	327.179	0.601	940625		108990	111100	56379.7	83095.3	56436.5	48369.4	33848.9	41702.3	36374.7	37796	472430	818013	513526	860734	383746	56876.4	66761.5	64452.6	53209.5	59099.5	5498.94	2550.68	2561.21	100057	98029.2	89745.5	4837.31	2253.46	2272.56	94954.6	98029.2	94842.2
2-Pyrrolidone	C4 H7 N O	85.0527	0.601	2.62444e+06	Superpathway of linamarin and lotaustralin biosynthesis	1.16779e+06	764122	776116	763906	834029	1.27941e+06	1.31566e+06	1.23994e+06	947090	571411	1.73153e+06	2.26338e+06	1.27362e+06	1.5651e+06	1.71861e+06	2.44687e+06	1.39848e+06	1.72297e+06	640803	610742	24537.1	99387.6	6430.15	1.00957e+06	830882	674853	16270.7	66706.1	4368.93	841585	830882	843156
carglumic acid	C6 H10 N2 O5	190.059	0.601	5.36748e+06		1.60853e+06	4.84933e+06	1.38367e+06	3.90849e+06	4.91505e+06	600031	534892	573384	519874	351734	1.93225e+06	3.14863e+06	2.40467e+06	2.76897e+06	2.10116e+06	1.44582e+06	978532	811125	937289	425584	21862.9	10067.9	10109.5	1.22354e+06	1.11749e+06	1.52658e+06	31194.7	14149.8	13998.1	1.3865e+06	1.11749e+06	1.36603e+06
		111.043	0.601	1.55072e+06		102435	50280.1	80935.8	131897	115900	126357	321711	299388	191388	386766	419361	513290	1.60707e+06	943805	1.03634e+06	1.5829e+06	565486	572408	1.03515e+06	714196	5082.59	2357.56	2367.29	302186	320237	338000	5926.29	2732.73	2727.93	320090	320237	320096
Taurine	C2 H7 N O3 S	125.015	0.602	1.34482e+07	Other	765748	1.28427e+06	900606	1.1199e+06	955273	187361	275958	226217	200605	264770	969150	2.00748e+06	628613	1.65985e+06	910238	1.96389e+06	649712	697901	1.4742e+06	949222	27606.2	11780.2	11828.8	2.01831e+06	1.99854e+06	2.19828e+06	31037.4	13186	13182.1	2.10995e+06	1.99854e+06	2.10677e+06
		107.563	0.602	804115		100080	262882	101722	198258	287261	69443.5	87796.4	90145.8	61040.2	66801	547960	736825	641408	950757	231765	284469	232788	190000	194543	142101	9593.14	4449.78	4468.14	95425.5	106875	114272	12414.8	5698.83	5663.47	104782	106875	104904
4-Methyleneglutamine	C6 H10 N2 O3	158.069	0.602	5.30417e+07		2.26339e+07	3.62876e+07	3.18944e+07	4.66566e+07	3.27547e+07	2.67828e+07	2.28336e+07	4.31524e+07	2.27409e+07	1.16381e+07	6.11065e+06	8.73342e+06	5.60475e+06	6.94299e+06	4.10462e+06	1.35783e+07	4.77487e+07	3.01538e+07	8.19515e+06	9.74374e+06	49759.4	26771.9	27823.8	2.20416e+07	2.1287e+07	1.92169e+07	42441.6	22955.1	23983.7	2.06432e+07	2.1287e+07	2.06134e+07
Threonine	C4 H9 N O3	119.058	0.602	3.73308e+07	Superpathway of branched chain amino acid biosynthesis;Adenosylcobalamin biosynthesis I (anaerobic);Adenosylcobalamin biosynthesis II (aerobic);Aspartate superpathway;Other	2.66318e+07	2.72484e+07	2.65651e+07	3.04823e+07	3.01136e+07	2.22274e+07	1.65553e+07	2.27141e+07	1.85635e+07	9.74466e+06	2.40814e+07	2.26848e+07	6.7217e+06	2.34767e+07	6.59228e+06	1.52316e+07	3.47101e+07	3.13367e+07	1.47495e+07	1.41914e+07	182743	89746.8	74109.7	1.73309e+07	1.62558e+07	1.58114e+07	163537	80616.7	66822.1	1.65665e+07	1.62558e+07	1.65762e+07
		204.061	0.602	1.02597e+08		1.24926e+07	2.19773e+07	1.60558e+07	2.12831e+07	1.88601e+07	2.22618e+07	2.45757e+07	3.45308e+07	2.25124e+07	2.75106e+07	4.90803e+07	6.10824e+07	885969	4.34071e+07	1.50725e+06	2.96753e+06	7.5258e+07	5.43101e+07	9.02316e+07	5.37883e+06	13107.8	6050.94	6357.5	2.78063e+07	2.47514e+07	2.41359e+07	11082.9	5144.51	5435.3	2.59439e+07	2.47514e+07	2.60025e+07
		187.108	0.602	8.82498e+06		2.36589e+06	3.68764e+06	2.48545e+06	3.14011e+06	3.78242e+06	3.81376e+06	1.74898e+06	3.7746e+06	2.47192e+06	2.71528e+06	7.60655e+06	8.96334e+06	6.86639e+06	6.8009e+06	6.98044e+06	8.13986e+06	7.43071e+06	8.40664e+06	7.87318e+06	5.24691e+06	8628.14	4002.17	4018.68	3.07502e+06	3.43174e+06	3.25927e+06	9297.86	4300.91	4306.75	3.16458e+06	3.43174e+06	3.16957e+06
	C5 H11 N10 O P	258.085	0.602	7.40678e+06		518489	772440	757924	859083	361253	985807	3.11659e+06	3.90253e+06	7.94357e+06	4.60471e+06	59590	59467.3	79722.4	140871	56957	523935	406080	335717	267016	176426	7074.49	3281.51	3295.04	916839	576136	575259	4338.75	2040.68	2078.2	734804	576136	764701
ACETYLSULFAPHENAZOLE	C17 H16 N4 O3 S	356.094	0.602	4.03685e+06		2.67001e+06	3.65499e+06	2.57827e+06	492723	701734	3.85301e+06	3.42239e+06	3.9367e+06	626061	4.00361e+06	428519	689002	475019	575934	560408	595183	2.33437e+06	2.70235e+06	614390	410671	11632.1	5395.57	5417.83	2.42474e+06	2.21676e+06	2.3433e+06	11136.4	5173.48	5202.75	2.38306e+06	2.21676e+06	2.38501e+06
N,N-Dimethylacetamide	C4 H9 N O	87.0683	0.602	1.19987e+08	Superpathway of linamarin and lotaustralin biosynthesis;Other	5.88897e+07	5.03169e+07	6.64473e+07	6.3597e+07	6.7025e+07	5.4198e+07	5.99252e+07	8.09424e+07	6.33129e+07	5.11897e+07	9.77958e+07	8.41856e+07	8.2573e+07	8.16354e+07	6.56473e+07	1.04948e+08	1.0353e+08	8.26901e+07	7.19493e+07	7.20632e+07	56579	685420	324486	5.34288e+07	4.89441e+07	4.39523e+07	45362.8	553456	263894	4.86981e+07	4.89441e+07	4.86815e+07
		296.137	0.602	539970		219204	134578	65753.5	98869.3	162820	31737.2	58751.4	38322.7	27986.4	30190	355979	471450	300975	590141	214448	46723	62510.1	54963.4	48223.7	44208.6	4351.44	2018.42	2026.74	58252.4	55456.5	64086.5	4974.65	2295.77	2293.57	61268	55456.5	61080.1
4-Guanidino-1-butanol	C5 H13 N3 O	131.106	0.602	4.39767e+06	Other	787813	527261	820723	807654	759442	4.54135e+06	663634	1.38185e+06	1.22432e+06	751975	267329	285456	215716	125460	221538	1.32369e+06	1.12614e+06	957642	800925	572775	3615.05	1676.84	1683.76	475656	514549	428626	3208.96	1494.47	1506.7	453126	514549	451053
	C11 H8 O S	188.03	0.603	2.32868e+06		912715	860069	1.35036e+06	1.52623e+06	1.59693e+06	626138	1.15721e+06	1.81953e+06	1.33656e+06	1.12366e+06	1.6605e+06	2.1746e+06	1.98768e+06	1.37619e+06	1.95139e+06	1.90902e+06	947788	1.01161e+06	2.42848e+06	2.26741e+06	10881.2	5047.27	5068.09	1.27779e+06	1.35229e+06	1.41124e+06	12450.9	5745.8	5740.08	1.34438e+06	1.35229e+06	1.34464e+06
5-Hydantoinpropionic acid	C6 H8 N2 O4	172.048	0.603	1.5639e+06		808401	830695	496935	879045	856310	456538	374611	329392	320754	265417	1.67384e+06	1.62816e+06	1.16199e+06	1.35821e+06	1.30242e+06	720473	979159	785271	435093	282976	13878.2	6402.07	6428.48	407909	400811	469577	17011.4	7784.71	7754.8	439729	400811	437890
	C7 H13 N6 P S	244.067	0.603	2.29218e+06		170903	127024	172433	196005	223955	197887	587537	623661	495304	570127	830613	1.02223e+06	1.97021e+06	1.37724e+06	1.53138e+06	2.30071e+06	707284	691037	1.46097e+06	1.1284e+06	14528.2	6738.91	6766.71	474467	500428	484388	14915.3	6911.92	6933.84	479355	500428	479498
	C18 H29 N10 P3 S2	542.124	0.603	674234		437021	449410	495125	325944	404321	488515	490917	712966	618866	670896	90706.4	71472.2	80274.5	90091.3	45707.4	79286.5	347966	290471	162500	213245	7337.89	3403.68	3417.72	423678	445859	456702	8108.76	3747.21	3748.66	440116	445859	440258
1-Nitrosopiperidine	C5 H10 N2 O	114.079	0.603	2.56645e+07		4.92477e+06	5.02198e+06	5.70049e+06	7.06111e+06	6.05311e+06	1.3173e+07	3.81205e+06	6.43202e+06	5.15455e+06	3.3018e+06	2.93012e+06	3.77027e+06	2.39953e+06	3.29647e+06	2.73879e+06	7.41561e+06	4.69653e+06	3.72628e+06	3.54757e+06	3.99119e+06	100493	66926.8	52785.3	4.8219e+06	4.18562e+06	4.25013e+06	86285.8	57756.2	45784.8	4.52892e+06	4.18562e+06	4.5441e+06
	C10 H21 N5 O2	243.171	0.603	3.06518e+07		4.53029e+06	6.04402e+06	5.37219e+06	5.63257e+06	5.40437e+06	2.3548e+07	1.95862e+07	1.70421e+07	2.26358e+07	1.45406e+07	3.88447e+06	3.96809e+06	3.00633e+06	2.11362e+06	3.6504e+06	2.96137e+07	2.76477e+07	3.06002e+07	1.98867e+07	1.47239e+07	9821.33	4555.63	4574.42	7.7627e+06	7.8712e+06	7.72656e+06	9763.65	4529.82	4549.47	7.74473e+06	7.8712e+06	7.74453e+06
		136.603	0.603	1.49459e+06		277284	578681	319810	455603	491427	249208	85974.3	138727	141088	119387	1.3253e+06	1.50339e+06	1.24302e+06	1.22574e+06	1.13421e+06	1.05813e+06	1.08918e+06	1.02827e+06	1.18557e+06	898854	10987.8	5096.71	5117.73	398608	379041	407076	11296.1	5234.46	5250.8	402928	379041	402758
	C7 H14 N3 O P S	219.06	0.604	648669		50164.1	64294.2	57975.7	101401	50392.6	68247.5	45540.5	126552	44423.4	43720.1	57377.6	55458.6	58758.5	55050.7	49439.9	134071	84606	84186.7	46863	81272.6	6444.7	2989.38	3001.71	112516	97476.1	74656.9	4274.29	2006.74	2039.84	93802.2	97476.1	93263.4
2-morpholinoacetic acid	C6 H11 N O3	145.074	0.604	3.46676e+06	Superpathway of L-lysine degradation;Biotin biosynthesis II	862805	936497	608334	510315	557529	1.12875e+06	1.1887e+06	976485	769068	900990	1.77238e+06	2.59309e+06	1.74505e+06	2.7519e+06	2.13654e+06	1.34905e+06	1.29486e+06	1.20721e+06	930303	805784	50804.7	37148.7	36595.9	923974	851507	677977	36740.5	27132.8	26998.6	803178	851507	797994
	C12 H22 N2 O3	242.163	0.604	3.59238e+06		196074	508070	243241	231483	433676	110102	67557.4	140108	85718.7	72759.7	3.43052e+06	1.71675e+06	3.44938e+06	2.00468e+06	2.5615e+06	1.93369e+06	1.39076e+06	778527	2.6043e+06	771499	4836.7	2243.51	2252.76	472346	366400	446192	4487.94	2087.1	2101.13	458352	366400	460244
1-Pentofuranosyl-2,4(1H,3H)-pyrimidinedione	C9 H12 N2 O6	244.069	0.604	1.10905e+06	Other	54392.4	61396.5	66416.7	52442.4	67065.1	239253	217700	290640	153858	56579.4	104190	80381.7	73323.4	78787.8	48037.6	946826	905281	909246	279821	313347	7187.27	3333.82	3347.57	186176	120815	170775	6399.63	2980.12	3004.22	177589	120815	179452
L-Pyroglutamic acid	C5 H7 N O3	129.042	0.604	1.03648e+08	Other	5.2111e+07	6.61883e+07	6.39487e+07	6.69838e+07	6.79605e+07	4.93974e+07	4.53078e+07	5.42834e+07	4.66236e+07	3.13511e+07	7.04349e+07	7.40657e+07	4.25862e+07	6.66153e+07	5.29694e+07	6.17516e+07	5.53616e+07	6.34835e+07	3.44974e+07	4.21805e+07	82133.1	81423.3	78530.8	5.20894e+07	5.52096e+07	4.30747e+07	66836	66701.5	64765.6	4.77918e+07	5.52096e+07	4.73308e+07
	C8 H19 N10 O2 P	318.143	0.604	7.52642e+06		430524	461265	551665	234616	590470	284104	439862	151118	93986.3	203170	5.08631e+06	5.86499e+06	6.53499e+06	4.76517e+06	6.9262e+06	3.98228e+06	2.03797e+06	2.41425e+06	3.00273e+06	3.90143e+06	9871.79	4579.03	4597.92	2.07394e+06	1.41174e+06	1.46225e+06	6706.43	3146.77	3196.78	1.74951e+06	1.41174e+06	1.79514e+06
	C4 H16 N9 O10 P	381.075	0.605	584553		383943	624157	250071	334151	527317	382886	305912	378298	336120	416455	82361.1	72004.4	78590.6	80292.7	53331.1	88348	253137	238787	69408.3	84957.2	7833.55	3633.59	3648.58	330802	289919	288496	6651.88	3102.17	3131.93	309220	289919	310142
	C27 H43 N O13 P2	651.221	0.605	894384		492856	487310	509171	343838	477009	745786	493285	880614	630610	225251	68720.5	56896.2	63055.2	67632.3	38843.7	63002.4	321708	302552	59012.9	62940.8	5997.85	2782.11	2793.58	310437	273427	304073	5838.09	2710.58	2724.35	307135	273427	307377
	C20 H31 N O10 S	477.169	0.605	472347		45437.5	52172.1	55040.5	42660.4	54272	130976	73315.9	101273	116472	67201.7	62823.5	54949.4	59967.6	61241	40729.7	155517	372962	449363	194228	171397	5979.78	2773.73	2785.17	53840.2	49456.2	46764.3	5071.84	2365.38	2388.16	50302.3	49456.2	50302.3
	C16 H27 N3 O6	357.19	0.605	8.75562e+06		2.4822e+06	4.67612e+06	2.73998e+06	2.95018e+06	3.4062e+06	3.98522e+06	1.57618e+06	3.35859e+06	2.45696e+06	2.86903e+06	7.04053e+06	8.5278e+06	6.64273e+06	6.27381e+06	7.58461e+06	8.39792e+06	7.4884e+06	8.14132e+06	7.36315e+06	5.68985e+06	14947.2	6933.26	6961.86	3.25468e+06	3.17489e+06	2.94846e+06	13290.4	6189.22	6239.55	3.10271e+06	3.17489e+06	3.10031e+06
	C5 H8 N6 O5	232.056	0.605	6.11747e+06		1.32339e+06	391529	863839	229344	199860	2.82551e+06	5.13035e+06	2.72359e+06	3.75257e+06	3.65779e+06	1.70322e+06	1.69258e+06	1.99114e+06	2.57823e+06	2.11413e+06	2.27564e+06	4.03454e+06	3.15487e+06	5.63738e+06	5.46652e+06	12024.5	5577.59	5600.6	2.35395e+06	1.84199e+06	2.16478e+06	10798.4	5027.14	5066.39	2.25342e+06	1.84199e+06	2.26586e+06
ser-gln	C8 H15 N3 O5	233.101	0.605	583119		423254	652173	318251	266422	286291	106769	88323	167188	130147	130268	382096	372952	195131	345980	395077	250377	119175	120614	88242.7	119671	10742.3	4982.81	5003.36	202264	213809	157712	8285.97	3875.06	3923.34	181164	213809	178502
	C15 H32 Cl N3 O3	337.213	0.605	766390		49865.4	160736	158277	60451.4	82416	43497.8	52946.4	42121.9	40978.6	48685.7	327712	471466	408868	600647	461414	749794	71645.5	128247	691783	394861	5574.91	2585.93	2596.59	335736	310041	300111	4874.07	2271.02	2290.72	317783	310041	318081
Threonylserine	C7 H14 N2 O5	206.09	0.605	1.05322e+06		1.01628e+06	509128	1.03732e+06	843010	568089	989985	658754	757620	687683	691552	498330	766760	587212	712144	568757	511043	302793	370964	346180	400521	22741.8	10548.8	10592.3	638312	475343	545053	18722.8	8739.68	8831.82	588666	475343	595254
	C17 H29 N7 O8	459.208	0.605	1.35871e+06		283895	375433	140888	220065	283290	238143	202977	220207	191574	160943	951020	1.33111e+06	1.01056e+06	1.06235e+06	1.18979e+06	493030	377118	499810	300860	358580	10185.9	4724.75	4744.24	281696	242302	261782	9287.35	4321.54	4353.12	271380	242302	272127
neuraminic acid	C9 H17 N O8	267.096	0.605	8.52587e+06	Superpathway of purine nucleotide salvage;Other	1.93818e+06	2.00944e+06	2.02249e+06	1.81858e+06	1.32743e+06	5.99414e+06	5.1849e+06	4.66082e+06	4.69417e+06	5.04273e+06	814607	758791	738388	1.08551e+06	1.34993e+06	1.47283e+06	7.26038e+06	7.84313e+06	4.4511e+06	4.4985e+06	28700.6	13231	13285.6	2.35992e+06	2.20982e+06	1.90045e+06	22579.1	10488.8	10613.5	2.13274e+06	2.20982e+06	2.12702e+06
		176.104	0.605	345641		137063	158834	38687.4	100381	55942.6	144412	241081	172587	199979	168628	285821	182050	135345	93419.9	191748	190614	185716	218315	172915	184790	3619.24	1678.78	1685.71	126412	89620	98053.6	2691.46	1259.95	1276.95	111334	89620	113414
L(-)-Carnitine	C7 H15 N O3	161.105	0.605	2.0384e+07		5.93318e+06	5.59323e+06	7.81069e+06	9.40336e+06	6.20862e+06	1.04034e+07	2.03903e+07	1.83582e+07	1.21261e+07	8.99202e+06	8.05267e+06	9.46399e+06	3.73473e+06	1.14152e+07	3.9287e+06	1.83339e+07	1.22609e+07	1.45442e+07	8.83332e+06	7.18826e+06	58121.2	44673.7	7360.26	9.62163e+06	8.31687e+06	9.55998e+06	57627.9	44308	7302.22	9.58938e+06	8.31687e+06	9.59224e+06
	C15 H31 N3 O3	301.236	0.605	2.93846e+08		6.19446e+07	1.48948e+08	7.29126e+07	9.44912e+07	1.08892e+08	4.50619e+07	1.28091e+07	2.15213e+07	2.56374e+07	2.12137e+07	2.67344e+08	2.84714e+08	2.25825e+08	2.44487e+08	2.23896e+08	1.97513e+08	2.19013e+08	1.90749e+08	2.03551e+08	1.57026e+08	13020	6039.33	6064.24	9.80119e+07	8.64839e+07	8.73544e+07	11324.9	5277.59	5324.23	9.25684e+07	8.64839e+07	9.28123e+07
D-Raffinose	C18 H32 O16	526.151	0.605	1.46468e+07		1.02204e+07	7.3204e+06	1.06778e+07	7.22306e+06	7.32712e+06	1.17219e+07	1.08423e+07	1.41923e+07	1.45494e+07	1.32741e+07	958640	1.69366e+06	1.97659e+06	959863	1.88084e+06	2.19893e+06	6.63785e+06	4.86835e+06	4.14073e+06	4.20991e+06	13318.6	6177.86	6203.34	7.3261e+06	7.99366e+06	7.70281e+06	14206.1	6573.88	6585.37	7.51043e+06	7.99366e+06	7.51828e+06
N-Glycosyl-L-asparagine	C10 H18 N2 O8	294.106	0.605	3.57762e+07		3.71722e+06	3.93446e+06	3.52831e+06	1.04858e+07	5.9439e+06	3.4398e+07	2.62709e+07	2.84786e+07	3.61536e+07	2.42776e+07	6.47905e+06	6.10358e+06	5.72441e+06	6.26187e+06	6.20777e+06	5.74779e+06	2.43845e+07	2.62479e+07	3.17289e+07	2.61008e+07	43707.6	20188.9	20272.2	1.15705e+07	9.37466e+06	1.07617e+07	39828.7	18455.6	18590.8	1.11441e+07	9.37466e+06	1.11899e+07
	C6 H16 N O8 P	261.062	0.605	3.7799e+06		930189	616501	748758	833011	587110	1.23415e+06	2.87129e+06	1.78687e+06	1.68567e+06	1.84029e+06	2.22335e+06	2.26264e+06	2.43445e+06	2.50771e+06	2.87588e+06	2.24473e+06	2.44113e+06	2.07944e+06	3.50857e+06	3.60415e+06	6763.78	3137.38	3150.32	1.48421e+06	1.3416e+06	1.37088e+06	6131.58	2853.65	2875.05	1.42643e+06	1.3416e+06	1.42875e+06
D-(+)-Maltose	C12 H22 O11	364.098	0.606	5.36822e+07		4.09248e+07	5.0575e+07	2.6827e+07	3.24399e+07	3.12224e+07	5.65076e+07	3.64742e+07	4.30189e+07	4.78642e+07	4.74539e+07	1.37421e+06	2.02631e+06	2.98795e+06	1.2764e+06	2.38309e+06	1.64282e+07	2.08817e+07	2.58477e+07	8.43715e+06	1.08037e+07	8693.06	4032.28	4048.92	2.85949e+07	2.49994e+07	2.45038e+07	7244.25	3380.34	3414.73	2.65117e+07	2.49994e+07	2.65934e+07
	C5 H8 N2 O	112.064	0.606	1.83247e+06		808372	1.40506e+06	994264	1.6297e+06	1.11514e+06	829889	430658	1.36764e+06	623807	193002	64585.5	211259	63266.9	118736	47203.2	468555	1.52755e+06	477721	122773	367095	65321.6	46718.1	41095.8	471895	356642	379994	50624.2	36499.4	32369	423579	356642	428919
	C10 H21 N O5	235.142	0.606	1.52964e+06		323057	255624	268662	334049	415822	746932	983843	889282	594766	679464	1.5014e+06	1.53015e+06	835845	1.86372e+06	814635	1.4796e+06	1.51926e+06	799695	2.19421e+06	600561	4699.76	2179.99	2188.98	350484	449646	490709	9531.83	4228.38	4068.06	400065	400065	357713
	C4 H13 N8 O3 P	252.086	0.606	840715	Other	83005.3	176008	97121.5	125777	94623.2	46528.3	28462.1	53481	31250.7	46456.8	557948	770443	467804	583314	769068	166640	127822	125205	105006	106736	4575.9	2122.53	2131.29	125175	144326	85589.4	3209.78	1504.88	1527.55	107242	144326	102776
	C7 H7 N3 O3	181.049	0.606	2.23279e+06		159265	332633	253921	246474	273809	146687	73447	138835	101448	74732.8	1.75725e+06	2.05187e+06	1.15875e+06	1.81547e+06	1.41783e+06	537850	678425	692090	549366	491894	10950.9	7167.66	5100.54	480856	433874	367125	8180.07	5402.83	3880.05	424377	433874	423485
	C6 H23 N8 O6 P	334.149	0.607	508409		220286	240427	361907	302956	208477	196705	231226	484956	143552	202726	454868	417350	361755	302210	430830	105447	286675	148899	136278	176937	9228.54	4280.66	4298.32	206873	134862	194976	8508.49	3957.68	3985.14	200216	134862	201682
	C12 H17 N4 O4 P3	374.046	0.607	2.18815e+06		1.03705e+06	438784	504364	772097	675835	1.28011e+06	292098	383788	1.90122e+06	2.19244e+06	76690	61454.6	68713.7	75928.2	40151.8	74187.6	87140.8	78752	66649.5	65631.2	6365	2952.41	2964.59	573466	605149	598976	6733.95	3117.1	3123.51	586082	605149	586354
	C6 H23 N8 O4 P	302.159	0.607	1.83975e+06		830195	607800	1.09132e+06	819007	763857	273282	455787	450215	369295	273158	1.28841e+06	1.52796e+06	1.23109e+06	1.73123e+06	989176	379085	334752	201703	156189	182024	5232.48	2427.09	2437.1	633216	512377	591196	4790.03	2228.58	2244.57	611041	512377	613459
	C15 H34 N5 O7 P3	489.169	0.607	5.11707e+06		3.15412e+06	4.82833e+06	2.18275e+06	2.59232e+06	2.33412e+06	5.3981e+06	2.72086e+06	3.84567e+06	3.30148e+06	1.31566e+06	74489.8	87587.5	63309.6	64095	80389.1	1.58145e+06	1.45188e+06	1.7235e+06	579186	960012	6369.1	2954.31	2966.5	2.09212e+06	2.09732e+06	1.76723e+06	5271.41	2460.27	2485.81	1.9339e+06	2.09732e+06	1.92469e+06
	C14 H33 N7 O4 P2 S	457.179	0.607	3.9564e+06		2.66754e+06	4.12792e+06	2.36159e+06	3.40104e+06	2.85704e+06	1.91574e+06	823212	1.32883e+06	1.27471e+06	537899	73204.5	62641.5	68788.4	71627.7	44871.1	117915	252325	937087	62140.5	90174.1	6728.67	3121.1	3133.97	518688	481183	473787	6027.51	2806.29	2828.43	496018	481183	496478
	C6 H9 N3 O4	187.059	0.607	1.0412e+06		646801	463684	222488	377501	311668	60901.4	46775.9	53777.3	50734.2	126050	804796	985696	773955	724641	770602	84315.6	85477.4	85696	63451.5	83626.9	30680.1	23742.2	3523.34	245708	276770	196243	24296.2	18942.5	2832.27	222716	276770	218835
DL-Glutamine	C5 H10 N2 O3	146.069	0.607	1.03195e+08	Superpathway of chorismate metabolism;Superpathway of aromatic amino acid biosynthesis;Superpathway of indole-3-acetate conjugate biosynthesis;Superpathway of arginine and polyamine biosynthesis;Superpathway of purine nucleotide salvage;Adenosylcobalamin biosynthesis I (anaerobic);Adenosylcobalamin biosynthesis II (aerobic);Aspartate superpathway;Other	4.94361e+07	6.17786e+07	6.07931e+07	5.93643e+07	6.42278e+07	4.50307e+07	4.125e+07	4.79472e+07	3.78998e+07	2.50208e+07	6.14584e+07	6.51663e+07	3.53956e+07	5.76362e+07	4.42132e+07	4.88924e+07	4.58673e+07	5.58487e+07	2.78135e+07	3.58975e+07	129777	38121.7	33679.8	4.74879e+07	5.1826e+07	3.89984e+07	105139	31094.9	27660.6	4.34843e+07	5.1826e+07	4.2953e+07
	C3 H6 N6 O3	174.05	0.607	6.25736e+06		1.33796e+06	988898	1.75658e+06	1.66314e+06	1.31059e+06	1.7578e+06	4.92307e+06	3.16413e+06	3.58863e+06	3.75247e+06	4.62375e+06	4.68611e+06	6.00424e+06	4.20081e+06	5.73141e+06	1.81942e+06	2.5086e+06	2.25902e+06	3.45786e+06	4.41043e+06	5885.2	2729.85	2741.11	2.32589e+06	2.05283e+06	2.10321e+06	5202.81	2423.35	2443.51	2.21191e+06	2.05283e+06	2.21748e+06
oxazolidinone	C3 H5 N O2	87.0319	0.607	3.68013e+07	Aspartate superpathway;Other	3.73952e+07	3.02168e+07	3.15202e+07	3.29346e+07	3.11734e+07	3.41977e+07	2.60098e+07	2.48988e+07	2.9507e+07	2.42e+07	1.71173e+07	1.78823e+07	8.04161e+06	1.84886e+07	7.47799e+06	1.29845e+07	2.3397e+07	2.13553e+07	1.1463e+07	1.10729e+07	61885.1	39716.3	49177.2	1.96245e+07	1.79687e+07	1.64769e+07	50632.1	32706.5	40764	1.80485e+07	1.79687e+07	1.80533e+07
Trimethylamine N-oxide	C3 H9 N O	75.0684	0.607	3.01099e+06	Other	318537	1.09276e+06	371512	2.02933e+06	2.35739e+06	112844	38350.2	39191.8	41060	1.97838e+06	46922.6	53345.4	48573.3	52793.2	45342.9	60986.1	61554.3	65897.1	44924.4	72877.5	6210.8	2880.88	2051.04	291483	245334	192606	4092.72	1921.78	1385.29	242230	245334	241765
NJ5000000	C8 H15 N3 O2	185.116	0.608	620414		90358.2	211967	113616	31772.8	89668	23711.3	28221.3	32659.4	30707.5	31134.1	479144	582267	449266	483128	517886	216743	193315	233312	203321	149366	4556.9	2554.03	2122.44	117132	109253	91664.3	3489.97	1972.51	1653.13	104572	109253	104177
	C12 H21 N O8	307.127	0.608	3.67403e+06		264863	211159	318720	285550	216859	1.71347e+06	1.91375e+06	2.07674e+06	1.8351e+06	1.47869e+06	275616	476985	362959	870978	457480	3.57819e+06	2.65262e+06	2.41534e+06	3.01983e+06	2.06525e+06	23814.5	10952.4	10997.5	878972	862631	756289	20054.1	9275.19	9366.56	818660	862631	816437
	C10 H16 N8 O3	296.136	0.608	2.57177e+06		842953	1.13149e+06	617850	1.01363e+06	890160	201996	433211	501056	410293	457793	2.54372e+06	2.40802e+06	1.65992e+06	2.79601e+06	1.70387e+06	551977	313551	460409	498540	278410	10187.9	4725.65	4745.14	494567	483135	541596	11553.2	5333.48	5330.09	518649	483135	517565
L(-)-Carnitine	C7 H15 N O3	322.21	0.608	2.02652e+07		5.95676e+06	4.75651e+06	7.55091e+06	8.31235e+06	5.21999e+06	1.08214e+07	2.04663e+07	1.58921e+07	1.22765e+07	8.83204e+06	7.11432e+06	9.61185e+06	3.31412e+06	9.50543e+06	4.41015e+06	1.38515e+07	1.15824e+07	1.07316e+07	6.87748e+06	8.67714e+06	6896.39	3437.3	4959.86	9.54487e+06	9.6672e+06	7.6114e+06	5408.11	2716.42	3950.35	8.61356e+06	9.6672e+06	8.53413e+06
	C10 H24 N2 O3	220.179	0.608	3.21859e+06		61199.1	99568.2	106940	53940.8	102582	73751.3	71160.8	136438	59896.1	89202.8	125054	115554	330060	167425	94337.5	68363.1	71910.3	70273.3	100358	235901	6060.1	2810.98	2822.58	273440	257476	238006	5153.43	2403.24	2426.19	255761	257476	255680
butalbital	C11 H16 N2 O3	224.116	0.608	5.21199e+06		826579	893264	1.07496e+06	1.29578e+06	902065	1.2911e+06	977295	1.32228e+06	688009	250259	1.95549e+06	1.63953e+06	1.02573e+06	1.72521e+06	1.17961e+06	3.12438e+06	4.63138e+06	3.38482e+06	1.25537e+06	1.26949e+06	5128.61	2378.91	2388.72	1.21953e+06	1.03368e+06	1.05078e+06	4291.73	2002.38	2022.49	1.13275e+06	1.03368e+06	1.13796e+06
	C5 H19 N8 O7 P	334.112	0.608	1.45866e+06		239082	578956	194838	396602	440942	136116	132684	202661	134388	161912	1.12583e+06	1.44298e+06	1.08958e+06	1.67757e+06	1.11148e+06	250225	333223	310403	275951	240937	21043.3	9760.95	9801.21	220308	313707	260316	26053.1	11983	11931.9	238312	313707	242030
N-(6-Aminohexyl)-5-chlor-1-naphthalensulfonamid	C16 H21 Cl N2 O2 S	340.1	0.608	1.62008e+06		207715	156473	183318	219155	170543	192233	631665	517081	437087	607886	609052	814228	576539	647409	606186	1.59446e+06	511131	500500	970390	1.25296e+06	10316.3	4785.21	4804.95	430637	366372	395499	9273.11	4316.91	4350.48	412409	366372	413787
Eslicarbazepine acetate	C17 H16 N2 O3	296.116	0.608	193955		32742.6	54944.9	27074.5	129303	86306.1	25972.5	23065.2	38342.4	28854.7	23909.9	139676	213407	43606.6	118772	165222	196905	229832	191554	178302	38649.3	3549.57	1646.47	1172.2	39743.8	31479.2	53656.6	6176.88	2791.45	1937.48	47718.2	31479.2	45973.7
Glycylglutamine	C7 H13 N3 O4	203.091	0.608	1.31851e+06		559362	467687	448716	641769	421134	401800	264512	316997	321894	267534	1.17362e+06	1.11547e+06	907689	1.15424e+06	982649	378226	309507	307717	269000	348280	10031.6	4773.19	10410.3	488609	414112	418254	8336.44	3990.67	8756.83	452462	414112	454570
Choline O-Sulfate	C5 H13 N O4 S	183.057	0.608	8.85209e+06		2.74507e+06	4.46287e+06	4.57173e+06	5.59446e+06	4.84214e+06	3.4053e+06	3.13373e+06	4.04583e+06	2.88549e+06	2.93125e+06	3.56556e+06	4.53592e+06	4.16758e+06	3.36282e+06	4.80246e+06	8.23422e+06	7.40202e+06	8.09588e+06	6.02001e+06	6.64632e+06	30703.9	14242	15036.2	3.90456e+06	3.7489e+06	3.05026e+06	23533	11007.5	11719.9	3.48709e+06	3.7489e+06	3.4651e+06
2-[(2Z)-2-({4-[(3-Aminopropyl)amino]butyl}imino)-2-hydroxyethyl]-2-hydroxysuccinic acid	C13 H25 N3 O6	319.174	0.608	1.94633e+06		210515	233047	156782	241948	241530	128924	152460	165147	227074	114790	2.08962e+06	2.09292e+06	678107	1.32566e+06	352014	233433	293879	273539	229933	227874	16425.7	7619.06	7650.49	267397	252587	341110	24400.3	11125.4	10984.1	306790	252587	302293
Bicine	C6 H13 N O4	163.084	0.608	5.1539e+06	Superpathway of linamarin and lotaustralin biosynthesis;Other	2.05157e+06	1.64561e+06	1.56761e+06	1.73039e+06	1.75898e+06	2.52679e+06	2.93141e+06	2.79223e+06	2.02397e+06	2.65435e+06	3.96273e+06	4.50777e+06	3.35237e+06	5.15976e+06	3.65027e+06	2.79705e+06	3.28446e+06	4.56561e+06	2.64288e+06	2.20878e+06	120641	18092.2	17597	1.9793e+06	2.01344e+06	1.98192e+06	120844	18121.4	17624.4	1.98061e+06	2.01344e+06	1.98062e+06
Welkstoff	C9 H15 N3 O7	277.091	0.608	2.11079e+06		564433	633529	392876	546779	344606	397108	643717	525116	708304	949511	960594	1.60676e+06	958964	1.78687e+06	1.27037e+06	855716	467084	775597	594396	1.31032e+06	19171.6	8892.76	8929.44	729486	602213	594699	15130	7071.21	7154.65	660197	602213	664433
gamma-Glutamyl-N~5~-acetylornithine	C12 H21 N3 O6	303.143	0.608	8.35115e+06		4.80883e+06	1.37792e+06	3.88049e+06	5.32406e+06	4.7341e+06	6.54421e+06	4.28186e+06	3.74125e+06	3.82676e+06	3.05973e+06	5.62241e+06	6.96008e+06	4.92185e+06	5.51499e+06	7.21616e+06	4.69582e+06	5.77201e+06	8.08e+06	7.57494e+06	5.11655e+06	21354.1	9861.33	9902.01	3.37857e+06	3.46938e+06	3.07336e+06	19109.7	8858.06	8928.24	3.22954e+06	3.46938e+06	3.22204e+06
	C10 H18 N4 O3	242.138	0.608	1.62041e+06		525561	468166	498181	428706	538703	498014	611324	399242	461886	247540	796951	966896	1.47401e+06	1.39115e+06	783056	952655	403213	587439	317723	431521	12440.6	5770.58	5794.39	590561	432974	494031	10009.8	4675.62	4728.13	539122	432974	546140
epsilon-(gamma-Glutamyl)-lysine	C11 H21 N3 O5	275.148	0.608	9.32354e+06		5.97013e+06	5.23045e+06	7.18488e+06	4.73197e+06	4.98987e+06	2.68136e+06	1.95823e+06	3.30495e+06	2.07851e+06	2.50439e+06	7.23954e+06	9.01254e+06	4.75542e+06	6.35681e+06	5.27797e+06	438519	5.28921e+06	4.54946e+06	1.8526e+06	1.87512e+06	15315	7103.87	6021.58	3.8952e+06	3.8106e+06	3.45225e+06	13299.3	6198	5278.65	3.67629e+06	3.8106e+06	3.67084e+06
		199.108	0.608	2.44534e+06		701193	662999	344938	380474	419274	59989.5	67483.8	77451	85313.6	89950.5	1.35032e+06	2.31347e+06	1.16768e+06	893753	1.91259e+06	121574	123085	125489	91345.7	120724	10912.3	5061.66	5082.54	339729	226659	280711	8619.53	4028.36	4075.79	307584	226659	313470
Υ-L-Glutamyl-L-glutamic acid	C10 H16 N2 O7	276.096	0.608	2.02694e+07		2.49288e+06	3.42514e+06	3.34635e+06	2.57585e+06	2.29189e+06	1.07328e+07	1.41672e+07	1.46094e+07	2.07368e+07	1.30012e+07	1.12025e+06	915866	1.03956e+06	1.33984e+06	1.09662e+06	5.55834e+06	7.86416e+06	7.6288e+06	5.9753e+06	5.13565e+06	43545.8	20198.7	20282.1	4.21232e+06	3.94218e+06	3.56663e+06	35978.9	16792.9	16968.1	3.89082e+06	3.94218e+06	3.88789e+06
N^5^-formyl-N^5^-hydroxy-L-ornithine	C6 H12 N2 O4	176.08	0.608	3.57505e+07		1.53202e+07	2.32501e+07	2.20002e+07	3.14459e+07	2.13837e+07	1.86352e+07	1.59616e+07	2.7536e+07	1.56241e+07	9.6054e+06	4.49572e+06	7.1893e+06	3.96406e+06	5.60469e+06	3.52228e+06	8.90176e+06	3.13657e+07	2.18202e+07	5.33879e+06	5.29728e+06	30915.8	16522.9	18701.8	1.55879e+07	1.49799e+07	1.31008e+07	25394.1	13658.8	15559.9	1.4361e+07	1.49799e+07	1.43246e+07
	C28 H31 P	398.216	0.608	1.8582e+06		582346	605048	243872	323201	350117	25103.2	30855.5	37404.9	43863	48017.4	1.14737e+06	1.79454e+06	931644	751304	1.34484e+06	51585.2	59778.5	60035	44726.4	54161.5	5007.47	2322.72	2332.3	250489	171085	222559	4296.26	2002.97	2021.54	235192	171085	238041
4-(Methylthio)-2-oxobutyric acid	C5 H8 O3 S	148.019	0.609	4.67241e+06	Other	1.97294e+06	3.09659e+06	3.04715e+06	3.96977e+06	3.26574e+06	1.70626e+06	1.48425e+06	2.31782e+06	1.41645e+06	1.2231e+06	1.16366e+06	1.95472e+06	1.30039e+06	1.58828e+06	826282	3.16322e+06	920838	1.67107e+06	1.37822e+06	1.60689e+06	11862.6	5502.47	6152.16	1.85621e+06	1.46219e+06	1.35108e+06	8395.29	3935.18	4446.72	1.59706e+06	1.46219e+06	1.61278e+06
	C13 H21 N3 O7	331.138	0.609	1.54377e+06		789407	1.04948e+06	537803	555625	860836	582879	543907	498628	551047	465938	1.4958e+06	1.58394e+06	1.09916e+06	1.56545e+06	1.41043e+06	732638	724067	568941	529712	711279	17535.2	8133.71	8167.26	466933	497671	512726	19888.9	9181.51	9175.62	489702	497671	489945
	C16 H32 N10 P2 S2	490.172	0.609	823377		504859	787880	323347	521955	516299	809349	521652	748698	508697	197153	78554.4	62571.3	70075	77861.9	40566.2	233829	154350	293283	73048	91643.9	6460.23	2996.58	3008.94	277372	281238	292833	6941.44	3211.26	3215.97	285139	281238	285069
	C10 H17 N O9	295.09	0.609	5.4721e+07		1.1471e+06	804066	1.22018e+06	1.21524e+06	661549	4.21341e+07	2.33443e+07	1.24021e+07	1.17758e+07	1.43944e+07	2.01401e+06	2.58709e+06	1.56045e+06	1.26545e+06	2.62161e+06	4.11204e+06	3.78315e+07	4.28709e+07	4.95337e+07	3.85435e+07	29796.9	13729.6	13786.3	1.1051e+07	9.55689e+06	9.93401e+06	26146.3	12100.4	12203.9	1.04763e+07	9.55689e+06	1.05106e+07
	C10 H26 N9 O9 P	447.159	0.609	934743		523911	878753	442294	908141	798085	662513	277747	579766	460679	190454	146258	76298.8	86523.8	100496	46691.5	161494	261552	258139	89148.8	165186	7690.66	3567.32	3582.03	98869.4	74064	112191	9360.37	4308.45	4293.19	106321	74064	104843
	C25 H32 O11 S	540.166	0.609	1.89524e+06		1.06541e+06	1.11497e+06	910441	768441	787647	805265	673545	833929	1.12331e+06	717576	62279.6	58492.5	104246	60016.3	49176.2	72832.5	1.47371e+06	1.69854e+06	51303.2	84424.6	6662.65	3090.47	3103.22	811935	825413	576867	4741.04	2221.99	2254.62	700400	825413	686129
Cytidine	C9 H13 N3 O5	243.085	0.609	2.29989e+06	Other	633221	631074	421332	559073	479354	569652	673508	365314	509016	365391	1.53128e+06	1.79628e+06	1.08011e+06	1.97947e+06	1.52136e+06	642790	937727	834402	596171	622530	24814.5	11412.3	11459.4	619849	464823	519613	20035.3	9278.04	9381.28	566734	464823	573347
L-(+)-Aspartic acid	C4 H7 N O4	133.037	0.609	2.96773e+07	Superpathway of indole-3-acetate conjugate biosynthesis;Superpathway of arginine and polyamine biosynthesis;Superpathway of purine nucleotide salvage;Aspartate superpathway;Other	1.15328e+07	6.7521e+06	6.98579e+06	1.08232e+07	5.14055e+06	1.75116e+07	1.46833e+07	8.26444e+06	1.71152e+07	1.66109e+07	863361	1.28039e+06	1.17826e+06	1.5987e+06	1.15722e+06	1.74031e+06	412786	784299	809201	1.33101e+06	21732.1	10080.4	10122	7.50566e+06	5.97285e+06	5.46569e+06	15400.6	7218.6	7325.39	6.4619e+06	5.97285e+06	6.5186e+06
	C31 H19 N7 O	505.164	0.61	1.10905e+06		40980.3	45487.5	36159.2	40450.5	42417	237094	234111	314591	157848	56650.5	100257	370692	324595	75981.6	182679	951541	924731	918193	286773	310930	6778.03	3143.99	3156.96	186176	138270	174701	6231.11	2898.65	2919.04	179970	138270	180941
	C5 H17 N4 O7 P	276.082	0.61	3.30849e+07		1.87505e+06	983582	1.73585e+06	1.30085e+06	946096	2.74594e+07	1.37904e+07	7.65621e+06	8.34927e+06	8.55669e+06	992132	970006	668987	568896	1.47496e+06	1.98582e+06	1.86635e+07	2.24363e+07	2.95677e+07	2.06253e+07	11187.3	5189.25	5210.66	6.17515e+06	4.44635e+06	5.50523e+06	9655.94	4500.89	4541.76	5.81293e+06	4.44635e+06	5.87106e+06
		218.102	0.61	453924		50404.5	111192	86528.1	138944	128884	154897	157570	150291	109115	97227	158415	150912	114582	127753	245981	451286	398926	406589	333612	203159	8012.82	3716.75	2995.57	88146.9	83189	85395.1	7697.81	3575.65	2885.9	86752.2	83189	86790.6
4129939	C5 H11 N O3 S	165.046	0.61	4.93161e+06	Other	2.1771e+06	3.22319e+06	3.33329e+06	4.12878e+06	3.3713e+06	1.82841e+06	1.66863e+06	2.55276e+06	1.65584e+06	1.39676e+06	1.39402e+06	2.24941e+06	1.57e+06	1.8365e+06	1.03235e+06	3.95526e+06	1.0434e+06	1.81937e+06	1.66054e+06	2.00156e+06	27526.3	12768.1	13205.5	2.11453e+06	1.63044e+06	1.49213e+06	18935	8881.88	9290.87	1.79461e+06	1.63044e+06	1.81583e+06
	C6 H15 Cl N8 O	250.107	0.61	2.14408e+06		199633	309839	161997	184936	88201.7	1.91889e+06	1.336e+06	1.12378e+06	1.49048e+06	1.10375e+06	121395	193677	78976.9	138721	290029	775293	1.50596e+06	1.68573e+06	1.19801e+06	1.67004e+06	7552.04	3503.02	3517.47	628831	394227	385643	4551.94	2141.76	2182	499489	394227	520400
	C15 H28 N6 O3 S2	404.166	0.61	1.26117e+06		152466	253762	111006	153967	257922	34430.7	83037.7	71115.7	41404.9	56804.6	867846	1.04335e+06	670877	1.4936e+06	663098	77816.8	100834	84826.1	78927.7	64719.2	6508.62	3019.03	3031.48	131464	152614	158018	8445.23	3876.19	3851.68	144481	152614	144958
Glycyl-4-hydroxyproline	C7 H12 N2 O4	188.08	0.61	4.65985e+06		4.29123e+06	2.9826e+06	3.33257e+06	3.92443e+06	3.27126e+06	1.88461e+06	1.03204e+06	1.44417e+06	1.15211e+06	1.14575e+06	4.79883e+06	4.73171e+06	3.60172e+06	3.10831e+06	1.93994e+06	1.47338e+06	1.10002e+06	1.56229e+06	752660	429713	21307.5	6551.96	6578.98	1.11285e+06	1.24458e+06	1.17848e+06	22932.6	7032.52	7042.4	1.14472e+06	1.24458e+06	1.14656e+06
	C20 H29 N O4 P2	409.158	0.61	1.14333e+06		47920.7	47057.1	35085	32534.4	32511.9	540683	812014	810661	427677	313906	55731.7	56816.4	59203.1	53058.5	65357.4	575614	386925	540305	388599	338029	6870.9	3187.07	3200.22	163781	133845	90731.5	3999.06	1883.04	1919.89	127740	133845	126393
		202.083	0.61	1.81331e+06		193166	300280	187752	207438	309077	103370	136671	144673	92136.3	113377	1.2237e+06	1.69754e+06	1.02485e+06	2.10601e+06	1.05381e+06	172095	219744	186875	171379	144370	14446.2	6700.87	6728.52	184661	211716	217597	18166.8	8349.99	8308.72	200820	211716	201391
(2S)-2-({[(3S,4S,5R)-2,3,4-Trihydroxy-5-(hydroxymethyl)tetrahydro-2-furanyl]methyl}amino)propanoic acid (non-preferred name)	C9 H17 N O7	251.101	0.611	9.08374e+07	Biotin biosynthesis II;Other	8.22655e+06	6.99235e+06	7.43492e+06	8.19686e+06	5.00742e+06	6.3142e+07	4.61055e+07	4.3919e+07	4.92813e+07	3.85357e+07	6.69174e+06	9.40799e+06	6.786e+06	7.46982e+06	5.3773e+06	1.74793e+07	8.01034e+07	8.26608e+07	5.21675e+07	4.76453e+07	19685.4	9131.07	9168.73	2.04441e+07	1.7912e+07	1.74002e+07	16290	7602.91	7681.88	1.88967e+07	1.7912e+07	1.89522e+07
	C11 H18 N3 P	223.124	0.611	2.39188e+06		257465	338320	219249	212804	282980	119408	103363	177149	101999	86795.1	1.72999e+06	2.39058e+06	1.80043e+06	2.0463e+06	1.22363e+06	450376	575144	420935	189983	148444	12567.6	5829.48	5853.53	316706	298451	316086	12535.7	5815.21	5839.73	316390	298451	316402
N-(3-Carboxypropanoyl)-5-hydroxynorvaline	C9 H15 N O6	233.09	0.611	1.5741e+08		1.68981e+07	2.09806e+07	2.22186e+07	2.3589e+07	1.44186e+07	9.3815e+07	8.02824e+07	7.63076e+07	7.80565e+07	6.78707e+07	1.80113e+07	2.45944e+07	1.82412e+07	1.86372e+07	2.41158e+07	7.41234e+07	1.42005e+08	1.50081e+08	1.03782e+08	9.5497e+07	23554.2	16748.2	33922	3.83546e+07	3.41993e+07	3.36604e+07	20153.6	14404.4	29326.8	3.597e+07	3.41993e+07	3.60503e+07
	C10 H15 N O8	277.08	0.611	3.95623e+07		8.79429e+06	1.0243e+07	1.02168e+07	7.38464e+06	7.70687e+06	3.96211e+07	1.94106e+07	1.34406e+07	1.35866e+07	1.45179e+07	5.5466e+06	7.20433e+06	4.17472e+06	5.05473e+06	5.55267e+06	4.50883e+06	2.92336e+07	3.16176e+07	3.46823e+07	2.63371e+07	27765	12878.8	13653.9	1.08302e+07	9.42508e+06	1.0782e+07	27601.1	12805.5	13579	1.0805e+07	9.42508e+06	1.08072e+07
	C3 H9 N3 O	103.075	0.612	719241		305012	477973	439729	609253	596124	114708	114080	222027	149251	151656	663251	660248	543893	451593	519500	423989	387121	407741	256272	178551	8414.06	3837.06	3150.28	239072	216637	214659	7386.98	3383.41	2790.04	226689	216637	227062
1,5-Anhydro-D-fructose	C6 H10 O5	162.053	0.612	1.55335e+07	Other	1.62583e+07	6.26214e+06	1.13273e+07	1.3271e+06	5.45837e+06	9.43368e+06	4.93528e+06	2.28756e+06	5.72275e+06	5.10416e+06	1.27365e+06	734900	387062	180155	2.90766e+06	4.50944e+06	2.76136e+06	2.42961e+06	9.59607e+06	1.67389e+07	69693.6	62257.3	72139.8	1.33496e+07	9.02302e+06	8.33216e+06	42918.2	38871.4	45677.1	1.07216e+07	9.02302e+06	1.10376e+07
	C13 H15 N7 P2	331.088	0.612	7.86913e+06		3.03836e+06	3.55714e+06	4.66306e+06	4.08092e+06	2.59177e+06	4.36232e+06	3.49428e+06	5.61768e+06	4.89494e+06	7.83915e+06	748882	924069	863912	1.01327e+06	1.02377e+06	213502	443329	449898	828247	1.1782e+06	5376.98	2494.12	2010.16	2.47085e+06	1.96409e+06	2.28242e+06	4856.84	2260.65	1828.34	2.37108e+06	1.96409e+06	2.38268e+06
Maltitol	C12 H24 O11	344.132	0.612	3.92137e+06		406746	527039	574836	620913	412832	1.68992e+06	1.57126e+06	1.75996e+06	1.4629e+06	1.69752e+06	548263	387002	839101	173717	745909	548234	3.74174e+06	2.91176e+06	2.15172e+06	2.72668e+06	12507.7	5801.71	5288.68	1.18064e+06	1.12076e+06	1.11384e+06	11638.6	5412	4945.73	1.14699e+06	1.12076e+06	1.1475e+06
(1S,2S,3R,4S,5R,6S)-2,3,4,6-Tetrahydroxy-5-methoxycyclohexyl 6-O-alpha-D-galactopyranosyl-alpha-D-galactopyranoside	C19 H34 O16	518.184	0.612	2.55492e+06		1.41085e+06	1.96176e+06	1.27099e+06	1.22379e+06	1.17495e+06	1.44272e+06	835283	1.00174e+06	1.43866e+06	835002	168950	159751	205557	162641	134834	199204	1.73615e+06	2.2761e+06	138891	229973	18280.6	8479.48	7493.93	991475	966422	693696	12794.8	5999.1	5359.9	848537	966422	834224
Creatinine	C4 H7 N3 O	113.059	0.612	6.3764e+08		9.49539e+07	4.51349e+08	1.28193e+08	5.95988e+08	5.45071e+08	5.65067e+07	5.8783e+07	8.18134e+07	5.38631e+07	5.33134e+07	1.90735e+08	1.74186e+08	1.30729e+08	1.26345e+08	1.758e+08	1.57671e+08	1.05935e+08	1.13912e+08	8.72002e+07	5.6318e+07	175293	13064.6	69706.8	7.75527e+07	6.9819e+07	6.83389e+07	150715	11289.2	60539.1	7.2883e+07	6.9819e+07	7.30171e+07
	C7 H20 Cl N5 O5	289.116	0.612	1.55154e+06		142372	172953	168354	135422	161838	851395	973944	1.14028e+06	1.16883e+06	582736	208378	241441	216281	282466	181014	1.12623e+06	1.13e+06	954422	699070	1.66424e+06	21446.4	9889.85	9930.64	490668	606979	369281	16297.6	7580.44	7678.1	436490	606979	421613
	C10 H24 N2 O6 P2 S	362.082	0.612	1.41146e+06		100813	57344.2	75477.2	165840	102309	247875	652245	580124	474017	655987	218081	232849	274273	263369	187271	1.48706e+06	778005	519245	1.43667e+06	1.0444e+06	12637.2	5861.77	5405.51	254863	257106	333696	19619.8	8924.77	8073.88	296294	257106	292760
MA4000000	C5 H7 N O2	113.048	0.612	5.05897e+06	Other	1.94505e+06	1.4396e+06	1.61324e+06	1.92905e+06	915870	1.39907e+06	1.81394e+06	1.77226e+06	1.23611e+06	1.4474e+06	3.98004e+06	3.87915e+06	3.19007e+06	4.80816e+06	3.55012e+06	1.28141e+06	3.1221e+06	3.11518e+06	1.64142e+06	1.36095e+06	264846	15956.2	124802	1.48503e+06	1.44042e+06	1.39798e+06	245941	14855.1	116487	1.44149e+06	1.44042e+06	1.44152e+06
	C20 H31 N O8 P2	475.153	0.613	698634		207865	882371	149934	416378	279754	61082.1	143918	67235.6	68482.4	46867	59590.3	58753.4	61868.4	57005.4	54718.9	135037	66549.2	72315.8	48392.1	115500	6926.81	3213	3226.26	98382.7	65052.6	63699.5	4375.8	2056.73	2093.11	80047.9	65052.6	82624.5
	C15 H28 Br N5	357.153	0.613	520757		358649	382501	144609	143979	184060	194202	82428.4	97051.6	79498.4	69150.3	596566	428379	178529	365619	487666	176957	246423	128782	118539	102991	9936.31	4608.96	4627.97	99259.5	133380	118686	12595.2	5787.08	5756.46	108237	133380	109596
	C14 H25 O P S	272.137	0.613	1.3376e+06		341213	274512	286475	387687	492627	352510	331978	399674	232358	209940	1.47786e+06	1.45221e+06	1.10192e+06	1.69691e+06	756652	607233	776561	489920	468863	196762	16459.4	7634.7	7183.77	297523	411579	404990	26054.6	11839.3	10917.4	347855	411579	353798
		143.61	0.613	9.6603e+06		1.29237e+06	3.23502e+06	1.88787e+06	2.19599e+06	2.7133e+06	854883	394831	488630	663048	761368	6.52602e+06	9.48336e+06	6.19568e+06	6.05965e+06	6.64313e+06	5.49079e+06	5.23307e+06	4.32486e+06	5.82465e+06	4.58841e+06	11254.3	5220.31	4207.37	2.41984e+06	2.23542e+06	2.26209e+06	10352.9	4815.96	3892.65	2.3398e+06	2.23542e+06	2.34221e+06
Betaine	C5 H11 N O2	117.079	0.614	1.1931e+08	Superpathway of L-lysine degradation;Superpathway of linamarin and lotaustralin biosynthesis;Superpathway of indole-3-acetate conjugate biosynthesis;Superpathway of branched chain amino acid biosynthesis;Other	5.18365e+06	1.07892e+07	6.19693e+06	8.74781e+06	1.094e+07	8.39144e+06	1.94083e+07	1.62806e+07	1.61233e+07	1.38798e+07	9.92033e+06	1.29675e+07	7.62021e+06	1.50716e+07	1.0352e+07	3.44086e+07	1.84394e+07	1.1438e+07	2.0979e+07	1.9806e+07	1.1568e+06	366043	305772	5.17863e+07	4.40982e+07	3.44823e+07	767744	245884	207925	4.31876e+07	4.40982e+07	4.30544e+07
Midodrine	C12 H18 N2 O4	254.127	0.614	889100		201359	126972	176752	197812	230652	193259	172902	231661	141526	81645.9	661065	878374	610664	952449	453209	377444	335084	263360	125283	85067.3	5699.51	2643.72	2130.74	228694	219990	246542	6318.84	2919.68	2344.09	237853	219990	237400
	C5 H8 N6 O4	216.061	0.614	2.77075e+07		3.3332e+06	3.27302e+06	4.02925e+06	3.24369e+06	3.26807e+06	3.09395e+06	4.70151e+06	6.43138e+06	4.95841e+06	3.81693e+06	2.43476e+07	1.94608e+07	2.6602e+07	1.55042e+07	1.94872e+07	1.47018e+07	1.01574e+07	6.77394e+06	1.52549e+07	2.01399e+07	7413.36	3438.69	3452.88	8.22757e+06	6.99665e+06	7.45941e+06	6564.64	3057.5	3082.76	7.82984e+06	6.99665e+06	7.85859e+06
ACETYL PROLINE	C7 H11 N O3	157.074	0.614	3.17951e+06		1.07008e+06	2.04628e+06	1.40789e+06	2.49247e+06	1.67861e+06	755491	755913	3.01464e+06	749720	526744	1.40093e+06	1.48701e+06	747425	1.31588e+06	1.00239e+06	1.27891e+06	2.9644e+06	1.71418e+06	1.39916e+06	1.12858e+06	42704.7	5801.5	37728.7	1.2573e+06	1.07577e+06	1.1695e+06	38974.6	5311.31	34649.3	1.21174e+06	1.07577e+06	1.21519e+06
	C6 H7 N3	121.064	0.614	4.71427e+06		1.76508e+06	3.74853e+06	3.54116e+06	4.31659e+06	4.11787e+06	209475	494673	357339	600523	383630	1.10883e+06	1.25252e+06	1.52702e+06	853762	2.75228e+06	710677	436967	501100	307036	573402	13965.4	5821.46	4374.16	1.13491e+06	968168	962304	11494.4	4821.86	3646.26	1.04652e+06	968168	1.05108e+06
Sulfurol	C6 H9 N O S	143.04	0.614	1.87754e+06	Other	477383	1.32539e+06	1.33347e+06	1.70875e+06	2.11381e+06	55612.7	198523	192120	199634	150729	606860	461201	736078	391076	972328	452407	267294	223771	163247	265311	5762.41	2672.89	2154.25	370892	477884	441398	7281.65	3346.13	2671.94	404010	477884	407957
Linamarin	C10 H17 N O6	247.106	0.614	1.94531e+07	Superpathway of linamarin and lotaustralin biosynthesis	1.36574e+06	2.09807e+06	2.2545e+06	2.8305e+06	2.14646e+06	8.41395e+06	8.37528e+06	7.26348e+06	7.35659e+06	6.16855e+06	2.2e+06	2.31775e+06	2.06303e+06	2.40287e+06	2.37204e+06	1.4233e+07	1.81124e+07	1.80498e+07	1.10224e+07	1.34335e+07	20266.2	11407.2	8700.23	3.93432e+06	3.68663e+06	3.59604e+06	18173.7	10267.2	7859.87	3.76405e+06	3.68663e+06	3.76642e+06
D-ribosylnicotinate	C11 H13 N O6	255.074	0.614	6.61073e+06		4.58303e+06	6.15483e+06	3.15397e+06	4.23953e+06	2.51879e+06	6.91125e+06	2.69777e+06	2.54369e+06	4.31642e+06	102426	1.09233e+06	1.67035e+06	767489	1.2984e+06	1.90528e+06	829289	612248	6.20851e+06	2.80058e+06	5.26382e+06	6580.66	3052.44	2460.15	2.05012e+06	2.10464e+06	1.77977e+06	5605.7	2614.02	2118.07	1.91899e+06	2.10464e+06	1.91031e+06
	C8 H10 N8	218.103	0.614	9.78648e+06		2.47889e+06	1.10087e+06	1.12306e+06	2.08844e+06	1.34124e+06	5.92136e+06	8.70253e+06	7.90705e+06	6.61816e+06	7.67802e+06	1.72775e+06	1.37447e+06	1.13768e+06	1.56089e+06	1.40807e+06	2.06321e+06	9.1223e+06	7.58022e+06	5.62873e+06	6.71721e+06	11958.2	5463.98	5202.94	3.38265e+06	2.38468e+06	3.11905e+06	10741.7	4926.01	4707.83	3.23855e+06	2.38468e+06	3.2643e+06
	C9 H15 N O7	249.085	0.614	1.32805e+07		3.26876e+06	1.42873e+06	1.72284e+06	2.44346e+06	1.65513e+06	8.98209e+06	1.06641e+07	9.85169e+06	8.64614e+06	9.87007e+06	1.91253e+06	1.10392e+06	1.38282e+06	1.85229e+06	1.72049e+06	2.36372e+06	1.23668e+07	1.11022e+07	7.57222e+06	8.53454e+06	19659.9	9119.23	9156.85	4.21741e+06	3.23275e+06	3.87646e+06	17633.4	8209.45	8273.88	4.03521e+06	3.23275e+06	4.05977e+06
	C10 H18 N6 O9	366.114	0.615	3.71195e+06		330111	456676	538841	542867	368846	1.57571e+06	1.53089e+06	1.68919e+06	1.38595e+06	1.65099e+06	302112	323685	607514	81299.6	695162	471264	3.51931e+06	2.7791e+06	2.07293e+06	2.66208e+06	6493.04	3011.8	2427.4	1.13611e+06	1.03834e+06	1.06389e+06	5983.58	2783.27	2249.54	1.09934e+06	1.03834e+06	1.10071e+06
AMPA	C7 H10 N2 O4	186.064	0.615	2.06418e+06		868476	1.17099e+06	808426	1.57547e+06	1.39485e+06	2.01646e+06	1.25438e+06	1.58115e+06	1.17049e+06	1.17837e+06	1.64839e+06	1.75218e+06	1.22717e+06	1.84159e+06	1.36964e+06	748658	1.5996e+06	2.07219e+06	969735	859754	16156.9	7494.38	7525.29	885209	1.0385e+06	956615	17846	8247.12	8250.45	919398	1.0385e+06	922317
	C14 H15 Cl N6	302.104	0.615	504990		68051	194138	47066.7	68071.8	117185	37554.6	28188.7	40263.4	31989.7	22810	332365	390762	246442	531588	306764	54427.9	68116.5	58178.5	57083.6	48855.6	4714.27	2090.43	1769.31	41170.9	42884.4	47236.7	5143.12	2271.42	1914.78	42027.6	42027.6	44514.4
		132.052	0.615	1.57211e+07		4.21513e+06	1.2077e+07	1.16252e+07	1.43882e+07	1.36354e+07	2.37665e+06	2.55226e+06	2.0628e+06	2.12743e+06	1.66443e+06	2.64514e+06	3.58286e+06	1.3705e+07	3.14735e+06	8.23988e+06	2.9739e+06	3.05295e+06	2.57297e+06	2.17824e+06	3.32345e+06	10799.4	4918.31	4053.1	3.83813e+06	3.10322e+06	3.26053e+06	8879.93	4069.94	3375.54	3.53769e+06	3.10322e+06	3.56313e+06
	C26 H26 N O3 P	431.164	0.615	1.59365e+06		776789	1.69686e+06	1.43031e+06	1.37092e+06	798641	1.55671e+06	402051	587712	501761	443938	94107.3	82066.6	89637.7	91782.9	91031.1	207549	360439	407424	103169	107869	8914.69	4135.08	4152.14	400517	315083	352858	7617.49	3551.81	3585.19	375400	315083	378160
	C7 H11 N O6	205.059	0.615	2.93771e+06		166575	85494	124315	132725	188595	1.88116e+06	1.84242e+06	1.97759e+06	257151	1.12179e+06	371833	250066	316319	250268	189924	185269	289982	249067	5.42368e+06	1.76401e+06	78768.2	5915.68	5940.09	398716	390224	625051	202549	14404.6	13734.2	524697	390224	504032
	C6 H19 N10 O9 P	406.109	0.615	5.96076e+06		3.89085e+06	5.79248e+06	5.27159e+06	5.98622e+06	5.94823e+06	3.08815e+06	2.95368e+06	4.72192e+06	5.5218e+06	4.80537e+06	182862	251190	320504	242036	357469	166792	1.33749e+06	3.40844e+06	398840	203500	8784.66	3895.34	3296.96	3.25508e+06	3.28542e+06	3.46831e+06	9562.43	4226.88	3566.32	3.36254e+06	3.28542e+06	3.36091e+06
	C9 H17 N5 O3	243.134	0.615	9.09164e+07		9.95861e+06	1.2124e+07	1.31807e+07	1.54212e+07	1.12152e+07	4.7081e+07	4.61661e+07	4.39987e+07	4.26892e+07	3.94065e+07	1.42944e+07	1.59366e+07	1.43002e+07	1.39012e+07	1.70164e+07	6.45352e+07	8.19548e+07	8.26675e+07	6.5139e+07	5.9642e+07	20107.3	15009.5	31721.2	2.39325e+07	2.16456e+07	2.09678e+07	17184.5	12894.5	27394.4	2.24333e+07	2.16456e+07	2.24693e+07
N(6)-Methyladenosine	C11 H15 N5 O4	281.111	0.616	1.42909e+07		3.04147e+06	1.65784e+06	1.75338e+06	2.63474e+06	1.76774e+06	9.40428e+06	1.25213e+07	1.13522e+07	8.96913e+06	1.10319e+07	2.12014e+06	1.80244e+06	1.50302e+06	2.01399e+06	1.83917e+06	2.38557e+06	1.33604e+07	1.16076e+07	8.62644e+06	9.11633e+06	15538.3	7207.44	5808.93	4.42267e+06	3.3122e+06	4.08722e+06	14019.5	6525.71	5277.97	4.24212e+06	3.3122e+06	4.26892e+06
	C14 H29 N3 O3	287.221	0.616	7.4126e+06		1.27929e+06	2.68416e+06	1.98418e+06	2.44738e+06	2.9686e+06	751232	365083	468419	669622	823743	7.4867e+06	7.50858e+06	6.31192e+06	6.49167e+06	6.47688e+06	5.538e+06	5.89834e+06	4.66044e+06	6.4023e+06	4.75023e+06	10259.3	4549.25	3850.41	2.2983e+06	2.17171e+06	2.40571e+06	10910	4826.87	4076.17	2.35345e+06	2.17171e+06	2.35063e+06
Urea	C H4 N2 O	60.0323	0.616	8.67636e+06	Superpathway of arginine and polyamine biosynthesis;Other	1.40058e+06	1.09805e+06	1.41437e+06	1.39152e+06	1.05568e+06	179389	394279	268139	333728	1.12699e+06	119704	125134	129423	121601	115497	157443	141945	154063	103247	175481	14716	17823.1	13058.9	1.15399e+06	856405	738099	9327.5	11446.4	8499.33	940517	856405	954817
1-[(3-Carboxypropyl)amino]-1-deoxy-beta-D-fructofuranose	C10 H19 N O7	265.116	0.616	1.0906e+08		1.24464e+07	1.38401e+07	1.52014e+07	1.78309e+07	1.30204e+07	5.47562e+07	5.39973e+07	5.07176e+07	4.94798e+07	4.51141e+07	1.51122e+07	1.71766e+07	1.53071e+07	1.51052e+07	1.87806e+07	7.79032e+07	9.87936e+07	9.93805e+07	7.55482e+07	7.25952e+07	19219	17205	35987	2.7429e+07	2.4968e+07	2.41865e+07	16544.7	14884.8	31290.2	2.5791e+07	2.4968e+07	2.58267e+07
Adipic acid	C6 H10 O4	146.058	0.616	3.86545e+06	Superpathway of branched chain amino acid biosynthesis;Other	1.42644e+06	2.45212e+06	1.31159e+06	1.59688e+06	1.34168e+06	2.30287e+06	1.76003e+06	1.43146e+06	1.75608e+06	1.65981e+06	1.52346e+06	1.85863e+06	676638	1.62482e+06	948913	1.27053e+06	2.72489e+06	2.54429e+06	2.78639e+06	1.36358e+06	127664	22960.4	72238.6	1.40359e+06	1.09393e+06	938850	84193.1	15328.3	48827.2	1.16687e+06	1.09393e+06	1.17777e+06
tebupirimfos	C13 H23 N2 O3 P S	318.117	0.616	4.63468e+06		2.91387e+06	4.84642e+06	1.65417e+06	3.67176e+06	3.84612e+06	4.94199e+06	2.48572e+06	1.97086e+06	2.84064e+06	2.60232e+06	2.15245e+06	2.42167e+06	1.59199e+06	2.26953e+06	2.0993e+06	1.68318e+06	2.70595e+06	3.30598e+06	351887	1.88669e+06	16542.2	7673.09	6184.23	1.7317e+06	1.57303e+06	1.42366e+06	13247.3	6188.71	5023.86	1.57754e+06	1.57303e+06	1.57785e+06
	C26 H18 N4 O	402.148	0.616	612721		437883	676108	81848.3	178002	109459	50870.2	61003.5	36887.1	43710.8	96954.9	140660	203243	351842	330731	242003	148421	63315.8	91792.1	110931	57350.3	5167.85	2291.56	1939.54	52506.6	42908.2	42689.3	4093.41	1828.68	1559.43	47598	42908.2	47598
		417.148	0.616	1.23755e+06		696860	1.37073e+06	638567	859128	662378	669521	315374	167463	284185	216000	377413	585399	502410	447007	445735	342728	280323	458145	183411	275086	15811	7333.92	6745.02	352482	297109	285835	12429.9	5809.93	5384.84	318449	297109	320038
	C4 H16 N7 O7 P	305.086	0.616	1.30434e+06		285590	340517	179510	275362	259795	136008	145133	132306	124594	172853	873808	1.28208e+06	710606	1.10381e+06	828036	270960	192264	233088	190248	162588	15314.3	7103.56	5725.21	185689	184616	174137	14166.7	6588.84	5324.65	179962	184616	179862
		376.182	0.616	1.00052e+06		87253.9	187140	187758	225301	155970	356252	226811	243353	257161	198186	163404	261563	169396	586794	254147	932674	374409	432827	399727	443506	4004.25	1775.58	1502.83	367867	376735	236932	2653.06	1190.76	1020.29	306531	376735	296201
	C25 H22 O3 S	402.128	0.616	2.37136e+06		1.34329e+06	1.04791e+06	631285	1.1535e+06	906095	1.28076e+06	1.12079e+06	1.22184e+06	1.10299e+06	2.38445e+06	64450.5	117610	134665	75377.5	131538	273296	360071	536421	559568	327774	5855.16	2596.33	2197.49	741902	667811	832193	6919.03	3048.32	2563.52	789603	667811	784783
	C17 H21 N5 O2 S	359.143	0.616	4.42672e+06		2.08009e+06	3.86962e+06	969202	1.28436e+06	915813	4.99912e+06	2.11091e+06	1.40792e+06	2.42543e+06	2.06592e+06	89281.6	139455	290444	85838.7	332468	106333	546437	758822	73215.7	1.64618e+06	9796.42	4544.07	4562.82	1.27109e+06	1.0899e+06	882063	6719.17	3152	3201.32	1.07726e+06	1.0899e+06	1.0756e+06
	C2 H6 N9 P	187.048	0.616	6.65688e+06	Aspartate superpathway;Other	2.28592e+06	2.89852e+06	5.20331e+06	4.68551e+06	3.35452e+06	2.01217e+06	1.66017e+06	2.5326e+06	4.05942e+06	1.84273e+06	3.55644e+06	4.20563e+06	3.51884e+06	4.50973e+06	2.63461e+06	3.93439e+06	3.65595e+06	6.79286e+06	5.95401e+06	1.14443e+06	11377.2	5197.38	4488.06	1.96029e+06	2.12301e+06	2.07327e+06	12234.3	5573.95	4800.36	2.01578e+06	2.12301e+06	2.01773e+06
Glu-Gly	C7 H12 N2 O5	204.075	0.617	6.8421e+06		3.01342e+06	4.02958e+06	6.05426e+06	5.8324e+06	4.09009e+06	3.68855e+06	2.56995e+06	3.68696e+06	5.50474e+06	3.19588e+06	6.49031e+06	6.64346e+06	6.08073e+06	6.70942e+06	5.45516e+06	6.64828e+06	4.79419e+06	4.52596e+06	3.96346e+06	3.17498e+06	31234.1	14325.5	11698.3	3.20999e+06	3.49461e+06	3.13489e+06	30349.7	13934	11390.1	3.17366e+06	3.49461e+06	3.1712e+06
		242.128	0.617	5.47421e+06		2.04647e+06	3.84083e+06	4.03538e+06	4.28585e+06	5.0528e+06	346855	838205	505403	678669	529560	2.37894e+06	2.7036e+06	2.6707e+06	2.70678e+06	4.02253e+06	1.83981e+06	949522	1.14233e+06	984553	1.08108e+06	26035.3	12143	9780.64	1.51941e+06	1.4046e+06	1.34532e+06	22528.2	10557.9	8545.29	1.43183e+06	1.4046e+06	1.43297e+06
	C6 H21 N8 O5 P	316.138	0.617	3.2807e+06		639213	808603	675311	706600	631376	242463	279995	317352	224437	261294	2.4531e+06	3.14877e+06	2.56248e+06	2.8732e+06	2.52186e+06	742854	420832	458221	338524	373309	21289.1	9634.2	8849.41	891965	743339	768841	17807.4	8105.84	7489.54	828333	743339	832818
2-Deoxyhexopyranose	C6 H12 O5	164.068	0.617	3.97065e+06	Other	747120	2.2044e+06	998156	1.20439e+06	1.28814e+06	2.01999e+06	1.288e+06	1.70012e+06	1.27361e+06	656524	907519	863835	246587	358278	241362	395729	2.91872e+06	1.54132e+06	2.67232e+06	997275	29820	35430.6	12780.9	845986	689716	541046	19108.1	22997.9	8405.24	693287	689716	693874
2-Methylaminoadenosine	C11 H16 N6 O4	296.123	0.617	411867		94677.6	157479	124333	85484.4	97318.9	202184	200841	303543	151095	162603	278868	318481	217197	239468	207612	200151	315592	198348	127259	178448	9862.45	4373.26	3701.46	111793	93718	76715.7	6688.65	3000.36	2569.32	94226	93718	94295
NI3400000	C5 H6 N2 O	110.048	0.617	3.33943e+06		756863	431445	2.69938e+06	1.65059e+06	1.68748e+06	639267	705074	1.28858e+06	506345	526034	1.76245e+06	810886	1.58255e+06	507533	611376	1.0401e+06	985501	957871	984845	704880	44784.2	13301.6	18808.4	1.30784e+06	1.13115e+06	1.18398e+06	39613.9	11814.6	16775.2	1.24404e+06	1.13115e+06	1.24797e+06
(4S)-4-{[2-O-(beta-L-Arabinofuranosyl)-beta-L-arabinofuranosyl]oxy}proline	C15 H25 N O11	395.143	0.617	680581		70151.4	93611.6	122214	49891.7	83031.3	402871	315974	384973	263744	192155	550473	575999	434057	425147	510209	401106	499816	647582	596200	410325	9014.79	4181.51	3643.71	241291	210437	210362	7650.38	3567.89	3126	225491	210437	226213
		107.066	0.617	1.55175e+06		59347.3	81474.6	201466	76283.6	64146.3	46023.3	43919.4	153229	59827.1	76585	249550	222652	201006	240557	186379	127536	150955	156564	117161	105632	19752.3	5239.16	3701.9	157424	181021	154659	19338.3	5133.19	3629.75	156111	181021	155971
Succinyl proline	C9 H13 N O5	215.079	0.617	2.94536e+07		3.1055e+06	2.2446e+06	2.79788e+06	3.07706e+06	2.50431e+06	1.19757e+07	1.10677e+07	9.86635e+06	1.07447e+07	8.63574e+06	2.55935e+06	2.73569e+06	2.31337e+06	3.12188e+06	2.57619e+06	1.4844e+07	2.36763e+07	2.91347e+07	1.53076e+07	1.62328e+07	22174	10032	16847.5	4.78326e+06	4.70724e+06	4.64146e+06	21355.9	9674.63	16268.8	4.71233e+06	4.70724e+06	4.71238e+06
	C15 H27 N O12	413.153	0.617	2.4516e+06		1.50189e+06	2.16273e+06	1.62012e+06	2.27682e+06	1.75637e+06	2.21587e+06	1.54791e+06	1.61999e+06	1.32151e+06	1.12194e+06	592930	750053	735194	845757	608411	789215	1.6685e+06	2.46911e+06	1.32763e+06	1.0609e+06	21167.4	9715.34	7920.75	971501	815705	989550	21706.1	9953.55	8107.6	981067	815705	979995
	C10 H21 N5 O3	259.164	0.618	953894		184838	63457.3	137454	160158	56457	249127	446860	168305	269475	117409	205691	365608	239251	199795	348929	377923	69684.2	121420	122036	153610	10533.7	4886.07	4906.22	228340	172871	166569	7442.45	3488.7	3540.59	196305	172871	199052
	C3 H5 N5 O4	175.034	0.618	2.77075e+07		3.3332e+06	3.27302e+06	4.02925e+06	3.24369e+06	3.26807e+06	3.09395e+06	4.70151e+06	6.43138e+06	4.95841e+06	3.81693e+06	2.43476e+07	1.94608e+07	2.6602e+07	1.55042e+07	1.94872e+07	1.47018e+07	1.01574e+07	6.77394e+06	1.52549e+07	2.01399e+07	7340.65	3404.96	2744.27	8.22757e+06	6.99665e+06	7.45941e+06	6500.25	3027.5	2450.11	7.82984e+06	6.99665e+06	7.85859e+06
Formiminoglutamic Acid	C6 H10 N2 O4	174.064	0.618	5.58298e+07		1.17224e+07	7.40892e+06	7.02861e+06	9.07163e+06	5.56349e+06	1.84486e+07	1.81807e+07	1.13017e+07	1.96699e+07	1.8502e+07	6.17491e+06	5.83955e+06	6.83628e+06	3.71818e+06	8.10564e+06	6.79952e+06	2.16603e+06	2.61255e+06	4.4654e+06	4.59634e+06	47600.2	11008.1	21250.7	1.40719e+07	1.1124e+07	1.01777e+07	33514.1	7833.17	15284.9	1.20775e+07	1.1124e+07	1.21908e+07
		200.092	0.618	7.87003e+06		748755	926951	781287	848875	713164	3.83276e+06	4.12924e+06	3.66131e+06	2.61698e+06	3.63032e+06	1.07848e+06	1.18019e+06	4.94042e+06	1.11628e+06	8.21624e+06	941025	4.71251e+06	4.50069e+06	3.45987e+06	2.88379e+06	11720.7	5197.25	4398.87	1.36566e+06	1.15488e+06	1.23665e+06	10362.3	4613.97	3921.49	1.29877e+06	1.15488e+06	1.30381e+06
		362.107	0.618	5.85949e+06		4.93407e+06	348426	3.30397e+06	195392	4.00103e+06	5.85823e+06	3.95918e+06	5.2104e+06	4.9258e+06	5.29924e+06	504843	927780	823996	927800	480948	2.22628e+06	2.50997e+06	271580	580859	1.65055e+06	7220.15	3362.17	2709.78	3.09815e+06	2.96502e+06	3.10021e+06	7226.35	3364.95	2711.94	3.0992e+06	2.96502e+06	3.09917e+06
haloperidol	C21 H23 Cl F N O2	375.139	0.618	1.16749e+06		192515	325977	112364	157153	310554	107406	56120.8	98091.1	85574.7	68929.5	368197	1.06348e+06	414418	766465	1.12909e+06	234288	106773	156472	131269	87426.6	7533.79	3494.55	2816.48	143687	125678	155462	8425.39	3891.69	3123.42	149920	125678	149256
	C8 H16 O8	240.085	0.618	9.53359e+06		2.46157e+06	1.04767e+06	1.10104e+06	2.00764e+06	1.27705e+06	5.78775e+06	8.57797e+06	7.77115e+06	6.53228e+06	7.60323e+06	1.66754e+06	581467	1.0965e+06	1.51322e+06	1.3582e+06	1.79096e+06	8.86284e+06	7.33569e+06	5.38965e+06	6.58611e+06	6887.81	3207.41	2585.05	3.32381e+06	2.33077e+06	3.05525e+06	6162.39	2880.43	2330.31	3.17688e+06	2.33077e+06	3.20341e+06
Glutaric acid	C5 H8 O4	132.042	0.618	1.10976e+07	Superpathway of L-lysine degradation;Superpathway of aromatic compound degradation via 2-oxopent-4-enoate;Superpathway of aromatic compound degradation via 3-oxoadipate;Superpathway of branched chain amino acid biosynthesis;Other	2.7868e+06	2.37008e+06	1.3765e+06	2.79169e+06	1.93988e+06	7.91789e+06	9.33183e+06	8.17582e+06	7.24525e+06	8.29928e+06	2.16304e+06	1.24501e+06	1.25651e+06	1.70491e+06	1.63948e+06	2.23407e+06	9.5855e+06	8.36212e+06	6.00188e+06	7.10084e+06	28650.1	21036.7	13361.4	4.14672e+06	2.73755e+06	3.48057e+06	23005.2	17011.4	10881.8	3.78211e+06	2.73755e+06	3.85192e+06
	C9 H17 N O6	235.106	0.618	4.51869e+06		790372	779823	821954	821050	833673	2.73857e+06	2.58719e+06	2.15795e+06	2.44099e+06	2.20277e+06	560411	938959	1.54207e+06	442806	490377	2.97261e+06	4.74026e+06	1.90004e+06	3.92501e+06	2.82817e+06	16564.6	7696.47	6488.97	1.25569e+06	1.34494e+06	1.33056e+06	17863.4	8276.76	6958.78	1.29262e+06	1.34494e+06	1.29361e+06
L-Theanine	C7 H14 N2 O3	174.1	0.618	1.23239e+06	Superpathway of arginine and polyamine biosynthesis;Other	266342	331416	250684	283507	238746	317069	380690	421630	483498	256716	999003	1.05275e+06	593447	752071	883324	974546	893659	890166	814049	926946	5843.16	2591	2459.86	596158	428464	447762	4219.55	1889.78	1812.29	517867	428464	527511
	C12 H21 O P S	244.106	0.618	1.1074e+07		4.24208e+06	1.68849e+06	1.5197e+06	4.12503e+06	1.15334e+06	6.20221e+06	1.64013e+06	1.12559e+06	1.62768e+06	1.36851e+06	9.2745e+06	1.06156e+07	8.58384e+06	3.03528e+06	7.61452e+06	2.62752e+06	2.69686e+06	3.4806e+06	2.83051e+06	2.50846e+06	16701.3	5285.49	4473.56	1.12766e+06	1.06333e+06	962219	13900.5	4425.58	3768.44	1.04494e+06	1.06333e+06	1.04494e+06
	C10 H25 N2 O6 P	300.143	0.618	5.9812e+06		659092	783915	516093	572150	567307	475625	769918	587559	765453	410143	4.82612e+06	3.47198e+06	3.32712e+06	5.55624e+06	3.94356e+06	1.47853e+06	1.31623e+06	1.1211e+06	1.40585e+06	1.17854e+06	14621.3	6651.66	5487.48	1.09634e+06	900557	1.00765e+06	13140.3	5999.6	4967.57	1.04986e+06	900557	1.05433e+06
8-{[(3S)-3-(1H-Benzimidazol-2-yl)-1-pyrrolidinyl]sulfonyl}quinoline	C20 H18 N4 O2 S	378.114	0.619	1.16479e+07		5.87694e+06	7.01552e+06	6.81949e+06	6.2762e+06	5.56519e+06	4.85843e+06	5.60449e+06	6.75594e+06	7.07328e+06	6.05672e+06	356962	405129	618004	222271	577692	1.7607e+06	7.69714e+06	1.10568e+07	463834	593275	5905.86	2618.81	2216.52	6.484e+06	6.28606e+06	5.58454e+06	4975.06	2218.54	1888.43	6.04002e+06	6.28606e+06	6.02761e+06
	C7 H16 N O9 P	289.056	0.619	7.42199e+06		459841	326683	465590	520213	372052	482315	1.09397e+06	897038	664988	1.04082e+06	4.09819e+06	5.20837e+06	6.31391e+06	823113	5.60522e+06	299084	2.52101e+06	1.8865e+06	7.06928e+06	7.47016e+06	5196.29	2304.17	1950.21	1.28952e+06	1.24623e+06	1.25962e+06	5044.54	2239.21	1897.21	1.27446e+06	1.24623e+06	1.27468e+06
3,6,8-Trimethylallantoin	C7 H12 N4 O3	200.091	0.619	1.80493e+07		1.89097e+07	1.14579e+06	1.53631e+07	884403	624456	625236	7.33587e+06	2.63426e+06	4.24458e+06	415590	1.96276e+06	1.91842e+06	1.47155e+06	1.67756e+06	2.1659e+06	953793	902360	1.23183e+06	878397	1.06009e+06	12765.5	6060.19	5886.84	1.24723e+07	1.05386e+07	7.40051e+06	7799.47	3754.75	3699.46	9.97659e+06	1.05386e+07	9.86946e+06
Hexitol	C6 H14 O6	182.079	0.619	3.68769e+06	Other	710842	2.23901e+06	995902	1.78257e+06	1.85303e+06	3.35187e+06	1.15682e+06	1.34985e+06	1.00175e+06	1.0096e+06	1.24265e+06	1.35212e+06	176968	720867	157248	248844	2.90896e+06	3.41612e+06	2.62176e+06	477512	18178.8	15611.1	9994.43	1.47786e+06	1.01714e+06	1.208e+06	14221.9	12308.6	7942.38	1.33223e+06	1.01714e+06	1.35626e+06
Pyrimidine	C4 H4 N2	80.0374	0.619	6.44627e+06		1.79256e+06	3.83572e+06	3.61608e+06	4.33155e+06	4.11643e+06	246828	526320	390826	631184	420822	1.18937e+06	1.32445e+06	1.55303e+06	893404	2.84595e+06	785151	469909	558965	347173	670930	15044.3	10530.6	8570.86	1.97473e+06	1.57552e+06	1.63993e+06	12071.5	8509.66	6975.59	1.80051e+06	1.57552e+06	1.81561e+06
		147.091	0.619	1.01688e+06		307284	34443.4	64236.5	50392.9	279430	208425	178264	115769	228278	161906	736683	1.00766e+06	583766	662970	187853	275043	267738	238173	248673	294627	4788.96	2123.54	1797.34	71505.7	58418.5	62469.2	3391.55	1523.63	1306.75	64962.1	64962.1	89521.5
9-(beta-D-Arabinofuranosyl)-2-imino-3,7,8,9-tetrahydro-2H-purin-6-ol	C10 H15 N5 O5	285.106	0.619	3.8119e+06		49852.6	199268	143736	18537.6	123278	228084	77323.5	480694	465935	416650	408194	649272	364273	225883	875362	277861	440923	379489	3.05294e+06	737341	3458.21	1533.46	1297.9	336982	282346	219297	2541.21	1140.26	976.744	309664	309664	298223
Imidazolelactic acid	C6 H8 N2 O3	156.053	0.619	3.0658e+07		3.36738e+06	3.08792e+06	2.48032e+06	2.0325e+06	1.63759e+06	6.80601e+06	9.25282e+06	5.55441e+06	7.34877e+06	9.53257e+06	7.06071e+06	6.17539e+06	7.74894e+06	4.29512e+06	8.30337e+06	7.06161e+06	2.49054e+06	2.91303e+06	5.85722e+06	6.01726e+06	34359.3	9861.02	19154.9	9.322e+06	7.87153e+06	7.48718e+06	26763.2	7742.01	15159.4	8.38676e+06	7.87153e+06	8.42689e+06
	C15 H28 O13	416.153	0.62	7.61782e+06		4.56249e+06	7.49105e+06	6.10526e+06	6.92838e+06	7.18989e+06	3.98827e+06	3.30657e+06	5.15948e+06	6.19551e+06	5.26534e+06	409505	513608	462784	546087	437520	292138	1.7665e+06	4.21108e+06	517271	365153	17707.7	7852.04	6645.85	3.67675e+06	3.75973e+06	3.81639e+06	18588.4	8227.95	6951.69	3.74648e+06	3.75973e+06	3.74665e+06
	C10 H17 N4 O3 P S	304.077	0.62	4.80438e+06		2.81262e+06	1.24501e+06	1.57297e+06	1.51691e+06	936875	3.44466e+06	4.82473e+06	1.87767e+06	3.72358e+06	4.53435e+06	1.75344e+06	1.3872e+06	1.61825e+06	1.29717e+06	1.19479e+06	1.12157e+06	1.23373e+06	1.23127e+06	1.63151e+06	1.42081e+06	11897.9	5275.81	4679.48	2.03379e+06	1.79851e+06	1.85772e+06	10640.8	4736.24	4216.86	1.94358e+06	1.79851e+06	1.94814e+06
	C10 H16 N P S	213.074	0.62	4.02444e+07		2.72708e+06	4.45544e+06	2.65604e+06	2.96043e+06	3.26976e+06	4.112e+07	1.44396e+07	8.29457e+06	1.05146e+07	1.09168e+07	2.88724e+06	2.3286e+06	1.92609e+06	1.03161e+06	2.99636e+06	2.19905e+06	2.475e+07	3.13899e+07	3.54497e+07	2.36162e+07	16801	7682.7	7336.13	6.44679e+06	7.97076e+06	5.99146e+06	15482.3	7099.55	6798.39	6.23803e+06	7.97076e+06	6.19891e+06
		114.044	0.62	8.91989e+06		5.82685e+06	6.95053e+06	5.23011e+06	4.6276e+06	3.22696e+06	8.69934e+06	6.90017e+06	2.88526e+06	9.0611e+06	4.94045e+06	2.14725e+06	2.47684e+06	1.94692e+06	1.81445e+06	2.57634e+06	389216	4.10071e+06	3.57981e+06	3.21492e+06	2.39362e+06	14168.9	6455.98	5554.88	2.67439e+06	2.13645e+06	2.39976e+06	12370.1	5662.02	4894.02	2.52986e+06	2.13645e+06	2.54517e+06
Troxacitabine	C8 H11 N3 O4	213.075	0.62	2.20066e+06		251634	364166	378008	380111	382717	161011	194171	149298	133119	112532	1.96875e+06	1.91557e+06	1.47412e+06	1.69928e+06	1.59221e+06	438977	829449	897650	534644	510443	5662.36	2510.83	2125.13	511386	421352	441549	4742.3	2115.11	1800.71	475166	421352	477983
	C9 H16 O P2	202.067	0.62	906182		342677	372096	545660	346691	575841	356023	278925	307443	320066	292766	882756	413646	333888	533150	489744	390212	453420	429445	383098	826569	10081	4470.15	3783.47	240648	285806	231966	9658.8	4289.36	3635.9	236586	285806	236019
2'-Deamino-2'-hydroxyparomamine	C12 H24 N2 O8	324.153	0.62	771166	Other	117516	229585	142229	233107	192051	71890.8	96148.6	128386	42772.3	121907	1.0677e+06	885616	502077	865946	359661	135194	121002	159807	102778	51791.3	5584.35	2476.24	2095.85	84894.4	111330	137627	14067.7	5917.38	4763.26	111254	111330	111265
	C13 H27 N5 P2 S2	379.117	0.62	1.55749e+06		723650	786318	832311	987546	818527	534820	681447	1.00242e+06	917974	876973	46041.3	53295.7	67237.5	32068.4	44283.5	195569	1.21682e+06	1.59721e+06	61679.7	53628.9	4397.07	1949.77	1650.26	781629	853345	838019	4816.36	2128.46	1795.4	809310	853345	810304
	C23 H24 O4 S	396.139	0.62	1.22902e+06		332576	414061	121988	349077	317515	373169	596816	299485	381514	295684	772063	1.2211e+06	824099	992675	596080	504648	287535	590297	857262	730985	10075.8	4467.87	3781.54	342594	439639	333752	9779.99	4341.24	3678.22	338570	439639	337766
	C14 H20 N2 P2	278.111	0.62	3.34802e+06		1.11802e+06	65811.9	745387	543855	161837	2.38346e+06	3.38576e+06	1.15624e+06	2.2215e+06	2.04899e+06	93481.2	68341.7	67749.3	99035.4	90174.1	127655	258327	303512	255068	308485	7351.56	3269.98	2983.06	578062	445517	457018	5602.8	2513.45	2312.73	514918	445517	520896
2-Methoxy-5-nitrophenol	C7 H7 N O4	169.038	0.62	2.05738e+06		547239	529398	479461	724213	484289	472875	433288	320203	293010	413279	1.50429e+06	1.58509e+06	1.92374e+06	1.6424e+06	816148	487481	586054	815409	1.75231e+06	607962	13570.8	6202.3	5354.39	542297	566793	453823	11159.1	5132.6	4459.41	499853	566793	495934
	C15 H28 N3 O P S	329.17	0.621	2.75524e+06		205059	103231	162422	126097	88867.6	42597.5	157525	156816	128015	110511	2.32002e+06	925290	2.61212e+06	1.25486e+06	1.50076e+06	399505	197294	45269.8	193491	178839	4864.85	2157.2	1825.82	190922	120903	169436	4156.4	1852.67	1576.31	178939	120903	181597
alpha-Methyl D-mannoside	C7 H14 O6	194.079	0.621	3.17321e+07		6.37792e+06	5.97973e+06	7.424e+06	9.72995e+06	9.79321e+06	6.56582e+06	1.03555e+07	1.71552e+07	8.3831e+06	7.93621e+06	4.59038e+07	2.66618e+07	3.92724e+07	3.39756e+07	1.85071e+07	1.96367e+07	2.83399e+07	1.75421e+07	3.99218e+07	2.19767e+07	33768.1	15004.5	13357.9	1.19406e+07	1.95014e+07	1.99872e+07	83861.4	35390.5	29997.6	1.56023e+07	1.95014e+07	1.6188e+07
	C7 H10 N6 O7	290.061	0.621	9.23948e+06		3.57183e+06	3.938e+06	5.16442e+06	4.60087e+06	2.92365e+06	4.91359e+06	4.54086e+06	6.59473e+06	5.69333e+06	8.9395e+06	5.1573e+06	6.30444e+06	7.60206e+06	1.71899e+06	7.54026e+06	653870	3.21154e+06	2.81145e+06	8.46224e+06	9.19356e+06	14492.4	6621.78	5706.91	4.06209e+06	3.30545e+06	3.70688e+06	12911.3	5922.41	5124.2	3.87562e+06	3.30545e+06	3.89424e+06
(4R)-5-Hydroxy-L-leucine	C6 H13 N O3	147.089	0.621	1.88408e+07	Superpathway of linamarin and lotaustralin biosynthesis	3.45094e+06	5.4578e+06	3.50147e+06	3.99332e+06	4.21004e+06	4.47323e+06	3.05327e+06	2.80502e+06	3.22066e+06	1.97803e+06	1.44987e+07	1.65719e+07	1.11937e+07	1.50337e+07	1.65687e+07	1.16631e+07	1.02456e+07	1.1564e+07	9.11357e+06	9.47972e+06	57335.7	15091	18167.6	6.31282e+06	4.99447e+06	4.74393e+06	41754.4	11097.5	13492.2	5.50562e+06	4.99447e+06	5.55895e+06
	C17 H32 N4 O5	372.237	0.621	2.81894e+07		960488	1.21959e+07	6.22297e+06	1.00345e+07	9.11632e+06	98422.4	63181.1	88208.9	65247.7	54061.8	2.41878e+07	2.74271e+07	2.45043e+07	2.10503e+07	2.62423e+07	1.26911e+07	1.24448e+07	1.19103e+07	1.36392e+07	9.95189e+06	32732.2	8496.17	13448.9	7.29736e+06	6.78311e+06	6.59502e+06	28974.4	7551.71	12003.3	6.94355e+06	6.78311e+06	6.94911e+06
	C12 H19 N3 O6	301.128	0.621	2.04834e+06		91530.5	435739	459971	519411	976051	82680.8	37926.2	104074	40197.2	41147.3	2.00366e+06	2.42415e+06	2.01607e+06	776439	1.40584e+06	1.07469e+06	276781	1.20994e+06	128327	217654	3918.92	1737.75	1470.8	214854	109425	126951	7145.75	3092.69	2556.29	276316	118188	118188
	C14 H20 N4 O7	356.132	0.621	1.42784e+07		6.93542e+06	9.27657e+06	8.14684e+06	7.91366e+06	6.83917e+06	6.4763e+06	6.6866e+06	8.51943e+06	8.46723e+06	7.0221e+06	548160	600536	724174	390036	933721	2.01891e+06	9.2352e+06	1.35966e+07	615472	778411	22461.9	9969.86	8644.53	7.45712e+06	7.22974e+06	6.48388e+06	19108.2	8526.71	7433.07	6.97608e+06	7.22974e+06	6.9641e+06
(3S)-3-hydroxy-L-enduracididine	C6 H12 N4 O3	188.091	0.621	746420		86135.4	173850	190051	186324	168378	492203	213106	263797	247948	205839	160444	455808	239444	608431	232335	510498	402406	440400	434063	396178	3872.87	1717.33	1453.52	179968	225133	132875	2902.76	1298.76	1109.26	159080	225133	152960
	C10 H31 N10 O5 P3 S	496.14	0.621	762730		346047	142230	120256	153024	136692	778617	724938	416852	597844	638562	91444.1	91106.9	100401	105729	65944.5	185252	121925	115626	91923.4	103158	9715.26	4506.43	3926.83	294954	322101	275865	8982.18	4177.63	3650.19	285790	322101	285004
	C11 H22 N P3	261.096	0.621	1.79008e+06		624538	1.61736e+06	585248	1.27067e+06	1.09416e+06	372840	540740	486084	322021	341434	810981	1.49511e+06	1.77224e+06	1.32239e+06	1.46052e+06	541079	332990	388947	436441	392611	7948.72	3535.6	3225.38	482596	345532	471929	7707.3	3431.93	3134.21	476729	345532	477810
	C19 H40 N6 P2 S	446.249	0.621	2.46722e+06		229342	295449	173363	151814	219632	67717.5	75858.6	107286	70920.5	78472.1	1.63443e+06	2.42261e+06	1.64677e+06	1.90868e+06	1.39525e+06	157261	112306	166378	129851	149680	13712.1	6099.14	5563.99	241553	267242	225036	12627	5632.4	5152.8	233664	267242	232899
Tetramethylurea	C5 H12 N2 O	116.095	0.622	1.74793e+08	Superpathway of L-lysine degradation	1.61832e+06	475378	756876	1.25037e+06	695527	3.8485e+06	3.09423e+06	2.14021e+06	3.45571e+06	5.08937e+06	639018	1.4428e+07	6.18652e+06	1.01043e+07	632652	2.313e+06	260532	194629	374840	1.01908e+07	482576	25105.5	18553.7	3.03197e+07	3.0045e+07	2.33776e+07	366562	19234.9	14339.3	2.69665e+07	3.0045e+07	2.66974e+07
		394.088	0.622	458596		202444	281937	258258	274947	327112	145284	237018	347429	229516	275002	72686.2	56147.8	72424.6	85064.1	44822.4	109087	391596	437000	76680	71390.5	6943.23	3088.35	2817.38	258597	301269	277620	7602.51	3370.19	3064.12	267718	301269	268472
	C14 H31 N6 O5 P3	456.159	0.622	1.2918e+06		465780	548991	468697	385959	254409	1.2393e+06	425398	1.00903e+06	866345	660571	158154	238448	157884	334701	74585.5	268587	1.09582e+06	701422	548047	632392	11509.8	5112.66	4517.19	488368	426430	553537	13858	6111.26	5360.71	523199	426430	518986
L-(-)-Asparagine	C4 H8 N2 O3	132.053	0.622	2.0923e+06	Other	1.65125e+06	457142	698789	717340	889017	1.75442e+06	1.38577e+06	2.18824e+06	1.13216e+06	1.9314e+06	175455	202502	148423	231745	143748	94264.2	162076	156336	304822	268570	8030.54	3571.99	3276.31	372547	320773	394408	8697.93	3857.41	3527.67	384128	320773	382866
L-(+)-Alanine	C3 H7 N O2	89.0476	0.622	1.8547e+07	Superpathway of L-lysine degradation;Superpathway of aromatic compound degradation via 2-oxopent-4-enoate;Superpathway of aromatic compound degradation via 3-oxoadipate;Superpathway of indole-3-acetate conjugate biosynthesis;L-tryptophan degradation XI (mammalian, via kynurenine);Biotin biosynthesis II;Other	4.21168e+06	4.51783e+06	6.76868e+06	6.43816e+06	4.87249e+06	3.92737e+06	6.77847e+06	6.32899e+06	5.94142e+06	1.0859e+07	5.50521e+06	6.58065e+06	5.05101e+06	7.22564e+06	4.88781e+06	8.12257e+06	7.0723e+06	6.92868e+06	7.71879e+06	9.68903e+06	22059.2	18471.9	11072	8.77488e+06	7.97602e+06	7.99254e+06	19683.2	16545.9	9955.96	8.37755e+06	7.97602e+06	8.39047e+06
		200.089	0.622	5.93891e+06		3.8729e+06	5.77767e+06	5.23533e+06	5.95153e+06	5.90823e+06	3.07112e+06	2.93505e+06	4.67615e+06	5.50454e+06	4.77513e+06	42143.5	119516	174169	90886.6	134837	47524.1	1.27491e+06	3.35179e+06	352052	145116	3909.49	1794.92	1519.19	3.22406e+06	3.24993e+06	3.42668e+06	4240.83	1941.17	1638.04	3.32617e+06	3.24993e+06	3.32462e+06
N-Methylglutamate	C6 H11 N O4	161.069	0.622	1.2093e+07	Superpathway of L-lysine degradation;Other	3.54495e+06	3.5497e+06	5.30741e+06	4.33806e+06	3.81891e+06	4.58416e+06	4.40312e+06	4.01755e+06	4.23104e+06	3.56719e+06	5.53671e+06	6.81955e+06	5.33425e+06	5.82519e+06	4.6486e+06	1.18977e+07	4.73765e+06	3.79425e+06	4.77774e+06	6.09018e+06	129075	103177	106264	3.97975e+06	3.49763e+06	3.64492e+06	115769	92882.4	96016.2	3.8078e+06	3.49763e+06	3.8173e+06
	C13 H19 N3 O2	249.148	0.622	2.94037e+06		881968	115085	475202	493391	133088	2.11347e+06	1.01512e+06	368032	2.82451e+06	1.70928e+06	50894.3	54625.8	35709.6	66394.4	44274.3	37927.8	32190.1	24731.2	24584.8	23623	2826.75	1103.84	1018.96	253611	239298	336788	4579.51	1749.59	1580.82	298497	239298	292764
	C18 H33 N O15	503.185	0.623	5.58033e+06		3.33392e+06	5.90018e+06	3.41522e+06	3.70374e+06	3.52324e+06	5.84148e+06	3.60924e+06	4.55029e+06	3.67371e+06	1.77644e+06	204765	228118	179234	182687	204592	1.88198e+06	3.40964e+06	4.12614e+06	1.01195e+06	1.39288e+06	18543.6	8308.04	7452.69	2.86093e+06	2.57597e+06	2.48968e+06	15730.7	7086.14	6391.4	2.67313e+06	2.57597e+06	2.67781e+06
	C14 H33 O9 P3	438.135	0.623	5.93891e+06		3.8729e+06	5.77767e+06	5.23533e+06	5.95153e+06	5.90823e+06	3.07112e+06	2.93505e+06	4.67615e+06	5.50454e+06	4.77513e+06	40954.4	119516	174169	86157.7	134837	45051.4	1.27491e+06	3.35179e+06	352052	145116	3706.08	1701.53	1440.15	3.22406e+06	3.24993e+06	3.42668e+06	4020.18	1840.17	1552.81	3.32617e+06	3.24993e+06	3.32462e+06
		186.119	0.623	2.6865e+07		1.10887e+06	1.12094e+07	6.08067e+06	9.92594e+06	9.70514e+06	91142	76916.4	65203.5	76771.6	72149.7	2.49435e+07	2.66991e+07	2.44202e+07	2.21975e+07	2.49651e+07	1.50077e+07	1.31072e+07	1.24635e+07	1.49918e+07	9.67452e+06	34846.9	13994.9	15941.5	6.93428e+06	6.50752e+06	6.78067e+06	33864.8	13614.2	15523.4	6.85616e+06	6.50752e+06	6.85882e+06
	C17 H18 N6 S	338.133	0.623	4.05869e+06		724638	1.1578e+06	1.37866e+06	441188	620621	512234	465326	325599	505153	489038	2.51594e+06	3.9464e+06	1.80133e+06	2.17285e+06	2.21499e+06	667226	335917	438719	588872	561485	7105.88	3160.7	2883.37	616136	735803	549992	6272.99	2801.95	2566.89	585588	735803	580262
	C10 H24 N5 O10 P	405.125	0.623	2.51587e+06		1.57029e+06	1.24269e+06	721671	1.27186e+06	913721	874554	1.08158e+06	1.04261e+06	1.06665e+06	2.51729e+06	82894	114119	136600	96485.1	138504	323057	110895	101676	214114	242859	8278.56	3682.31	3359.21	732617	769794	741864	8410.86	3739.03	3409.01	737173	769794	737307
4-Acetamido-2-amino-6-nitrotoluene	C9 H11 N3 O3	209.08	0.623	1.5408e+06		558704	375712	303001	603465	378703	187943	249766	238603	330253	141272	1.51601e+06	1.54168e+06	1.17306e+06	1.31215e+06	1.34776e+06	413992	740177	944655	920133	336996	11635.7	5736.54	6692.1	307615	348898	308288	11666.7	5751.3	6708.68	307937	348898	307966
	C12 H25 N4 O3 P S	336.137	0.623	3.40493e+06		916340	1.14953e+06	715807	562108	946987	671052	674726	819790	592635	604469	2.57263e+06	3.4806e+06	2.24441e+06	3.06301e+06	1.84915e+06	1.80763e+06	1.44802e+06	538074	861709	784617	10148.7	4707.47	4102.02	722814	766761	783211	11294.6	5217.98	4528.68	752822	766761	753188
	C10 H21 N O6	251.137	0.623	842921		480141	755755	762470	908078	669645	461834	806689	558710	749974	599037	693666	820212	453796	585282	674031	592127	549450	607923	692457	327431	5348.07	2378.82	2170.1	422623	434889	481337	6423.55	2836.85	2569.62	452381	434889	451628
N-acetyl-L-2-aminoadipic acid	C8 H13 N O5	203.079	0.623	5.4451e+07		5.28759e+07	2.31865e+06	3.05364e+06	5.24663e+06	6.34793e+06	7.63905e+06	1.22355e+07	1.18202e+07	1.10931e+07	1.35901e+07	1.32724e+07	1.26394e+07	9.89739e+06	6.43856e+06	6.69374e+06	5.13659e+06	3.27461e+07	5.3593e+06	5.57419e+06	1.62844e+07	31654.5	19065.3	20022.8	1.27481e+07	1.53056e+07	1.7749e+07	54281.1	31880.5	32668.4	1.52448e+07	1.53056e+07	1.52512e+07
cis-trihomoaconitic acid	C9 H12 O6	216.063	0.623	256250		135407	245563	208780	217105	238322	91891.7	98814.9	143359	169423	216768	35574.3	29992.8	37769.6	24116.9	25868.7	44305.7	68458.3	96856.6	28703.1	33219.5	3759.8	1726.19	1461.02	174285	153188	156485	3296.86	1520.32	1292.49	165172	153188	165622
2-amino-2,3,7-trideoxy-D-lyxo-hept-6-ulosonic acid	C7 H13 N O5	191.079	0.623	2.12116e+06	Other	564936	702680	358895	635818	442319	1.86414e+06	1.17489e+06	1.12957e+06	1.4336e+06	874425	744325	566495	743393	793313	940957	1.95931e+06	1.92462e+06	1.40818e+06	1.66125e+06	1.48049e+06	8043.2	3577.62	3263.71	706735	620861	625477	6940.73	3102.41	2844.19	665220	620861	667110
	C18 H19 N5 S	337.137	0.623	1.04037e+06		79357.2	63694.1	72581.7	90437	98052.1	642610	712127	686607	638043	603371	177217	138770	151251	219510	82621.6	1.07172e+06	1.18111e+06	832091	950737	726992	13322.9	6234.7	6205.33	245569	232872	286604	16753.6	7768.82	7662.41	267055	232872	265262
	C4 H3 N7 O3	197.03	0.623	6.0612e+06		36844.4	43517.2	48581	68105.4	52902	139155	845476	127142	113516	304149	79741.4	63895	1.45974e+06	54546.1	1.13009e+06	6.05835e+06	63177.7	57406.9	65498	66727.8	7781.17	3572.47	3023.69	262532	255102	261862	7755.69	3561.19	3014.49	262194	255102	262200
		274.153	0.623	753975		540999	485554	676945	354313	574979	285122	210246	379808	231929	235563	606716	702400	474984	677664	623483	236997	524378	507520	176839	245248	4484	2058.69	1742.44	383866	368485	336538	3845.83	1774.7	1509.79	360371	368485	360009
Stachydrine	C7 H13 N O2	143.095	0.623	2.12418e+07		864462	9.05231e+06	3.79991e+06	6.11796e+06	6.80939e+06	34826.7	56328.4	64873.5	49336.7	40973.7	1.67843e+07	2.04869e+07	1.79279e+07	1.27443e+07	1.7166e+07	8.19907e+06	8.05701e+06	7.3925e+06	8.5556e+06	6.15243e+06	48641.7	24051.3	26300.8	5.66991e+06	5.2454e+06	4.95516e+06	41505.2	20630.6	22679.6	5.31112e+06	5.2454e+06	5.31415e+06
2'-Deamino-2'-hydroxyparomamine	C12 H24 N2 O8	324.152	0.623	5.95147e+06	Other	5.15663e+06	624288	3.44349e+06	370520	399664	5.92966e+06	4.06833e+06	5.33687e+06	4.96396e+06	5.4212e+06	989743	1.70415e+06	1.28019e+06	1.43746e+06	906171	2.35451e+06	138328	421196	641141	1.70557e+06	13523.3	6015.18	5487.39	3.18305e+06	3.07635e+06	3.21958e+06	13725.3	6101.76	5563.41	3.20155e+06	3.07635e+06	3.20107e+06
	C28 H23 N3 O2	433.18	0.624	548982		198439	422394	157909	321143	324402	372506	371295	159293	542183	257185	238707	310577	134713	296807	239906	80730.9	192676	425058	61086.1	368232	6837.6	3041.37	2774.51	151390	159487	166006	7743.67	3428.19	3112.73	158685	159487	158710
(1R,5S,6R,7R,9S,11S,12S,13S,14S)-3-Amino-14-methyl-8,10-dioxa-2,4-diazatetracyclo[7.3.1.1~7,11~.0~1,6~]tetradec-2-ene-5,9,12,13,14-pentol	C11 H17 N3 O7	303.106	0.624	3.75837e+06		484962	1.40806e+06	689106	767873	595856	1.66927e+06	1.63907e+06	1.76365e+06	1.35794e+06	1.72885e+06	948143	883310	657449	1.07128e+06	900889	592394	3.56528e+06	2.81491e+06	2.2326e+06	2.71097e+06	10341.6	4599.97	4196.36	1.27505e+06	1.21834e+06	1.19369e+06	9538.12	4254.35	3891.9	1.2342e+06	1.21834e+06	1.23456e+06
	C6 H22 N8 O4 P2	332.122	0.624	501892		95384	167449	91038	92374.2	92032	113695	95166.8	112898	125920	69701	255911	332645	323142	83650.9	546995	238000	189807	199060	228331	217296	10310.6	4348.8	3979.99	115817	117031	94608.6	8205.63	3486.35	3214.28	105213	117031	105213
Sangivamycin	C12 H15 N5 O5	309.106	0.624	2.80456e+07	Other	1.69731e+07	2.05004e+07	1.81718e+07	1.55881e+07	1.30332e+07	2.84594e+07	1.75046e+07	1.74128e+07	2.11542e+07	2.01271e+07	7.0835e+06	8.66609e+06	5.87901e+06	7.32131e+06	6.96086e+06	4.71163e+06	1.16385e+07	2.43499e+07	9.6003e+06	1.98022e+07	33419.6	18303.7	18171.6	1.02187e+07	8.75092e+06	9.78076e+06	31582.7	17331.6	17240.4	9.99045e+06	8.75092e+06	1.00095e+07
	C4 H6 N6 O4	202.045	0.624	8.98967e+07		7.63385e+07	1.30349e+07	3.81859e+07	3.25243e+07	3.57322e+07	4.54572e+06	3.81916e+06	4.77127e+07	1.89222e+07	9.11172e+07	7.53878e+06	5.89573e+06	1.11944e+07	8.31793e+06	5.50403e+06	2.58486e+07	970162	9.53587e+07	2.77462e+07	1.98796e+07	19546.1	8694.1	7931.26	4.34495e+06	3.95049e+06	5.72218e+06	31278.7	13621.2	12170.6	5.09597e+06	3.95049e+06	4.9872e+06
dihydropyranone	C5 H6 O2	98.0367	0.624	8.95426e+06		3.44155e+06	1.6506e+06	1.74767e+06	3.66407e+06	1.33688e+06	4.767e+06	5.28737e+06	1.83571e+06	3.73573e+06	3.67154e+06	7.11757e+06	3.66334e+06	2.90327e+06	3.24406e+06	6.45676e+06	3.47786e+06	6.0528e+06	3.22489e+06	7.29931e+06	4.0311e+06	93443.5	52513.6	44203.7	4.13465e+06	4.08359e+06	3.22833e+06	71753.2	40660.7	34514.9	3.69572e+06	4.08359e+06	3.66342e+06
Gly-l-pro	C7 H12 N2 O3	172.085	0.624	2.41695e+06		817958	557397	818633	664844	960950	866463	1.09084e+06	756201	638052	714670	2.13538e+06	2.07369e+06	1.70151e+06	1.87259e+06	1.73754e+06	2.4908e+06	1.75003e+06	1.59297e+06	1.37246e+06	1.1457e+06	67883	46828.2	39316.1	812989	1.13652e+06	971830	85666.1	58548.5	48704.9	885184	1.13652e+06	898546
		416.179	0.624	672779		72453.2	84461.9	49940.9	66643.6	139017	50844.7	45007.7	101113	50106.3	95774.4	697806	567840	795057	487490	534725	111530	171407	126759	219644	85017	8950.16	3981.04	3631.73	77114.9	74312.3	112821	17161.6	7391.63	6535.73	94968	74312.3	94968
		153.051	0.624	6.08611e+06		415866	481783	627825	653066	643231	248594	622865	663751	459109	508647	5.33836e+06	4.92019e+06	5.79056e+06	4.10395e+06	6.28869e+06	4.95227e+06	1.58328e+06	929204	2.10094e+06	2.33925e+06	17085.7	7678.53	7301.97	722269	705652	636412	14744.4	6658.89	6363.63	679856	705652	678757
2-(alpha-D-mannosyl)-D-glyceric acid	C9 H16 O9	268.08	0.624	1.79147e+07	Superpathway of purine nucleotide salvage;Other	8.62776e+06	1.00467e+07	1.00046e+07	7.35989e+06	7.82203e+06	1.56918e+07	8.06102e+06	7.79848e+06	7.60562e+06	7.67034e+06	9.81046e+06	1.21099e+07	1.08304e+07	5.81618e+06	1.09781e+07	3.08887e+06	1.09192e+07	9.96647e+06	1.84907e+07	1.33541e+07	31014.3	13931.5	14016.9	6.57596e+06	5.96143e+06	6.78619e+06	32358.3	14512.8	14579.2	6.68505e+06	5.96143e+06	6.67722e+06
		832.306	0.624	1.24332e+06		501509	1.21903e+06	867732	915201	544280	466378	283624	345257	355278	142775	47465.2	46531.3	109546	43109	35305.3	85053.2	206166	206204	37883.6	36427.5	4301.66	1974.97	1671.58	197604	177774	206101	4555.82	2087.26	1762.91	202032	177774	201680
	C13 H16 N3 O4 P	309.088	0.624	1.59101e+06		284879	624792	406295	478115	392550	677515	597693	811748	362164	671944	630421	704797	751728	542350	698704	474388	1.16999e+06	1.37461e+06	1.4199e+06	803328	10135.8	4582.5	4180.43	451372	403560	398616	8732.66	3967.72	3637.66	424570	403560	425475
D-Glucosamine 6-phosphate	C6 H14 N O8 P	259.046	0.624	920615	Other	408725	104560	381209	201055	351016	283194	581721	496761	449146	915573	374311	579862	460724	374897	650501	861767	341321	333483	564125	519976	6196.61	2756.25	2514.42	455786	401141	404821	5368.68	2399.43	2199.44	429748	401141	430931
		135.041	0.625	5.83036e+06		367381	383226	541075	518947	571056	184465	496419	554327	366633	372756	5.03989e+06	4.61485e+06	5.50195e+06	3.68087e+06	6.08355e+06	4.552e+06	1.45723e+06	832277	1.8171e+06	1.95033e+06	5756.03	2560.29	2621.63	583130	552069	503427	4854.55	2171.44	2236.04	543478	552069	543048
	C14 H22 N3 P S2	327.099	0.625	4.13154e+06		1.08796e+06	1.94411e+06	1.1593e+06	1.72297e+06	1.20632e+06	2.32217e+06	1.92868e+06	2.14856e+06	1.46879e+06	1.99052e+06	1.8146e+06	2.1517e+06	2.10554e+06	1.51629e+06	1.88174e+06	1.66466e+06	3.05603e+06	3.66846e+06	3.05162e+06	3.02265e+06	9888.31	4553.98	4154.4	1.56438e+06	1.13859e+06	1.12178e+06	6858.28	3193.42	2945.82	1.333e+06	1.13859e+06	1.3574e+06
		289.164	0.625	295362		58200.3	99052.2	56618.5	48016.5	41515.3	84137.8	44654.1	47340.9	38330.1	41878.7	210755	178405	160252	208947	418911	76936.3	46041.6	40666.2	41733.6	82230.1	5342.79	2460.58	2244.68	90195	64182.5	47013.2	3162.84	1483.49	1378.78	77188.8	77188.8	95072.1
	C7 H16 P2	162.072	0.625	513825		108476	95154.1	88371.7	83563.1	110932	147031	113948	183509	194588	122948	381193	481037	279028	273130	309443	263366	235577	311233	216534	182829	12214.1	5432.83	4956.14	151648	140048	117957	9266.67	4157.6	3826.06	134802	140048	134802
	C11 H20 N2 O8	308.122	0.625	2.60047e+06		782457	1.1803e+06	1.08108e+06	938250	648516	636862	1.34786e+06	1.26734e+06	1.25618e+06	1.30386e+06	568357	599104	799012	322334	1.04186e+06	497438	1.92805e+06	1.95113e+06	877046	1.28528e+06	9745	4334.58	3954.26	874722	684420	571925	6317.8	2845.86	2629.6	721045	684420	726836
	C10 H17 N O8	279.096	0.625	6.75387e+06		2.50326e+06	478287	1.7402e+06	1.08045e+06	536577	7.33993e+06	6.27247e+06	3.45705e+06	5.52455e+06	5.19608e+06	238708	317654	156178	308573	462155	843940	1.17506e+06	1.3265e+06	881184	1.22431e+06	68861.9	15323	8570.84	1.48409e+06	1.42128e+06	1.14525e+06	52193.1	11715.1	6610.39	1.31863e+06	1.42128e+06	1.30957e+06
	C11 H12 N8 O	272.112	0.625	1.53802e+07		3.64099e+06	5.34522e+06	6.94999e+06	4.85423e+06	3.83423e+06	1.28947e+06	1.45323e+06	2.33941e+06	1.2077e+06	1.05417e+06	8.69535e+06	1.47589e+07	4.79257e+06	8.45192e+06	8.14099e+06	2.70232e+06	3.29909e+06	2.31307e+06	2.49534e+06	3.1705e+06	5787.56	2574.31	2348.43	3.40549e+06	2.88214e+06	2.93113e+06	4837.27	2164.3	1986.11	3.16148e+06	2.88214e+06	3.17629e+06
N-acetyl-beta-D-glucosaminylamine	C8 H16 N2 O5	220.106	0.625	7.52039e+06		4.15589e+06	6.667e+06	5.30511e+06	3.82598e+06	7.49727e+06	2.42108e+06	2.00801e+06	2.05917e+06	2.13178e+06	2.0841e+06	6.91991e+06	7.54627e+06	5.56224e+06	7.28676e+06	3.8226e+06	2.37203e+06	1.73169e+06	1.82709e+06	2.38018e+06	1.31596e+06	14386	6533.56	5960.29	2.86392e+06	2.65362e+06	2.89921e+06	14620.1	6635.99	6050.22	2.88205e+06	2.65362e+06	2.88109e+06
PLK	C17 H32 N4 O4	339.216	0.625	8.0327e+07		1.54202e+06	2.52811e+07	1.61276e+07	2.42406e+07	2.06554e+07	136702	91555	87094	94333.2	136204	6.91835e+07	7.7803e+07	6.68438e+07	5.65568e+07	7.25664e+07	4.86801e+07	3.88343e+07	4.2794e+07	4.64515e+07	3.74057e+07	26645.1	8055.19	7348.41	2.37461e+07	2.18574e+07	2.11012e+07	23141.9	7029.09	6442.74	2.24131e+07	2.18574e+07	2.24356e+07
	C7 H23 N7 O7 S	349.137	0.626	1.54871e+06		427316	297666	390675	209057	336198	487025	1.41884e+06	1.29174e+06	1.48069e+06	1.3963e+06	177224	273521	167180	200629	114452	1.11135e+06	1.3885e+06	1.1541e+06	1.42329e+06	774633	8830.9	4067	3710.15	204433	264227	289567	15456.7	6932.93	6163.78	245837	264227	247828
		202.144	0.626	3.05601e+07		4.48329e+06	5.95077e+06	5.32789e+06	5.5798e+06	5.36872e+06	2.35114e+07	1.9561e+07	1.7016e+07	2.26077e+07	1.4513e+07	3.7253e+06	3.78757e+06	2.86607e+06	1.93183e+06	3.52627e+06	2.94979e+07	2.7494e+07	3.05147e+07	1.97035e+07	1.46401e+07	16522.8	7732.16	7695.74	7.71072e+06	7.81787e+06	7.67908e+06	16437.3	7693.55	7658.72	7.69498e+06	7.81787e+06	7.69481e+06
	C10 H19 N3 O3	229.143	0.626	893459		201366	21457.3	63321.9	50652.8	77899.5	207307	135795	124424	152980	48744.4	608206	859779	630768	595040	579434	452964	359067	287913	432202	135479	3273.14	3583.62	4003.19	301781	267864	261965	2767.29	3046.59	3422.27	281560	267864	282234
	C9 H14 O8	250.069	0.626	1.0314e+07		6.0552e+06	7.09275e+06	5.2879e+06	4.65723e+06	3.48518e+06	1.0726e+07	8.65147e+06	4.27404e+06	1.0378e+07	6.41795e+06	2.20721e+06	2.75972e+06	2.01688e+06	1.88721e+06	2.7716e+06	798677	6.15662e+06	5.96489e+06	4.77803e+06	4.1265e+06	17326.3	12904.2	13708.5	3.26599e+06	2.74769e+06	2.90707e+06	15019.2	11239.3	11997.2	3.0801e+06	2.74769e+06	3.09379e+06
		379.148	0.626	1.74869e+06		754160	1.01423e+06	315585	135689	428245	662457	361369	656760	1.42585e+06	568496	1.25152e+06	1.59823e+06	1.22847e+06	1.00392e+06	1.48069e+06	1.50306e+06	571036	1.57798e+06	417699	1.69256e+06	12843.3	6010.24	5591.08	623892	711547	447112	9316	4402.72	4136.64	543101	711547	525247
	C11 H13 N7 O2	275.112	0.626	9.95097e+06		5.82793e+06	4.79016e+06	5.04053e+06	5.20436e+06	4.60584e+06	1.85022e+06	2.19445e+06	2.88861e+06	2.2163e+06	1.99896e+06	7.90847e+06	9.55273e+06	7.14158e+06	8.66432e+06	7.66418e+06	2.63892e+06	2.08799e+06	3.90594e+06	2.76161e+06	2.4955e+06	17058.9	7745.77	7066.14	3.93483e+06	3.96218e+06	3.36117e+06	14280.7	6522.21	5984.95	3.65543e+06	3.96218e+06	3.63933e+06
Pyridoxal	C8 H9 N O3	167.058	0.626	1.28572e+06	Other	630532	806860	421934	128520	61812.3	1.12255e+06	684081	773270	972898	1.13725e+06	493854	655805	383108	305574	633329	580105	1.37343e+06	892840	755085	687094	23666	18121.4	16358.2	811003	611775	870674	26276.1	20041.1	18020.5	843939	611775	837970
		159.088	0.626	1.32237e+06		282465	1.45877e+06	744112	561388	604957	735511	382755	996808	616379	302134	49303.2	48903.8	54237.6	29028.1	53982.5	45930.1	673881	1.04435e+06	25400.5	32694.6	3601.16	1658.48	1512.97	386658	425931	309709	2854.06	1324.21	1217.11	350600	425931	345212
	C15 H24 N10 O10	504.169	0.626	1.25827e+07		8.86871e+06	1.34281e+07	5.50476e+06	1.06549e+07	8.68218e+06	9.06349e+06	4.74803e+06	4.56136e+06	6.15345e+06	3.70347e+06	439955	719840	556812	166918	1.24714e+06	2.38464e+06	5.98394e+06	5.29577e+06	1.03576e+06	2.29292e+06	18874.5	8484.58	7740.12	4.11035e+06	4.53478e+06	3.54742e+06	16046.1	7251.89	6651.38	3.84413e+06	4.53478e+06	3.81138e+06
	C11 H11 N5 O3	261.085	0.626	3.68922e+06		1.23242e+06	2.02727e+06	935260	1.22625e+06	485054	3.39718e+06	3.3916e+06	1.96533e+06	2.25895e+06	2.40529e+06	670828	2.97444e+06	2.17893e+06	1.73411e+06	921491	928122	726245	428313	2.90813e+06	242006	75086.3	19982.7	6386.7	763085	944063	1.00758e+06	114434	29895.4	9382.59	882275	944063	887663
	C15 H30 N9 O2 P3	461.175	0.627	8.71615e+06		4.0266e+06	4.70075e+06	1.43762e+06	4.80595e+06	3.38376e+06	3.50867e+06	3.03386e+06	4.09076e+06	3.69803e+06	2.23325e+06	229916	266057	225086	157271	123060	355586	300123	1.08347e+06	703764	8.57896e+06	15728.9	7243.8	6608.21	1.37027e+06	1.27588e+06	1.45033e+06	16997	7805.37	7100.13	1.41165e+06	1.27588e+06	1.40902e+06
	C4 H14 N7 O6 P	287.075	0.627	673993		112685	259272	122607	140752	166315	189164	93966.2	74827.2	70387.3	111591	585835	532403	346045	699270	481778	181678	186065	99735.8	161452	131080	13552.4	6125.38	5587.92	91359.6	78230.5	95051.9	14314.9	6457.06	5878.71	93312.5	78230.5	93103.4
Butabarbital	C10 H16 N2 O3	212.116	0.627	1.68119e+06		226838	186659	132689	101261	146296	262250	268868	212575	253869	238786	1.09581e+06	1.5708e+06	919253	1.3326e+06	1.1713e+06	769602	511555	526812	657857	593101	9514.99	6065.94	7527.32	375724	312339	291580	7165.31	4608.58	5770.19	332841	312339	334703
PLK	C17 H32 N4 O4	356.242	0.627	7.97814e+07		1.4639e+06	2.50898e+07	1.60262e+07	2.40816e+07	2.06007e+07	144963	78693.5	74169.1	79716.6	126779	6.87634e+07	7.72625e+07	6.64229e+07	5.63127e+07	7.23038e+07	4.85554e+07	3.86657e+07	4.26497e+07	4.62081e+07	3.72349e+07	25768.8	6806.51	6209.3	2.36648e+07	2.17323e+07	2.10182e+07	22366.2	5935.7	5440.67	2.23301e+07	2.17323e+07	2.23544e+07
	C11 H27 N7 P2 S	351.153	0.627	1.65677e+06		73002.4	49814.8	44861.5	49926.4	54530.7	527698	458018	573471	420135	524954	133442	101719	179409	169209	83963.2	1.1477e+06	635291	1.45438e+06	565578	1.72134e+06	9067.21	4033.1	3962.68	226758	170854	199393	7716.77	3450.75	3408.73	212170	170854	214114
	C5 H17 N6 O3 P	240.111	0.627	368139		20944.8	41552.7	48556.7	28064	20382.2	45989.3	116799	50087.7	20922.6	29778	272992	94608.3	190704	506911	92702.3	37635.1	88743.8	99748.3	51692.1	27100.1	3435.83	1582.34	1443.5	35778.3	65372.5	49256	5759.11	2589.85	2308.19	42517.2	65372.5	42517.2
1,2-Benzoquinone	C6 H4 O2	108.021	0.627	1.06689e+07		9.67807e+06	6.97945e+06	2.73635e+06	8.25331e+06	3.0386e+06	1.06639e+07	2.38255e+06	3.67554e+06	9.95109e+06	5.30128e+06	6.44426e+06	2.02066e+06	4.8647e+06	3.7171e+06	5.87599e+06	2.73122e+06	3.17573e+06	7.9901e+06	4.38579e+06	7.2431e+06	176930	39664.1	79799.7	4.67235e+06	4.90605e+06	4.67943e+06	177266	39736.8	79940.4	4.67583e+06	4.90605e+06	4.67595e+06
		248.148	0.627	3.68557e+06		44069.8	217226	203225	68849.3	147300	50854.4	1.57748e+06	656951	3.70631e+06	2.18001e+06	336442	126066	558588	289291	363830	648513	202531	141541	468656	676468	5572.73	2566.48	2341.29	749377	683198	719939	5296.2	2443.45	2233.02	734313	683198	735017
	C10 H22 O10	302.123	0.627	1.27265e+06		78367.1	134870	150569	372473	422158	54293.9	80226.9	242026	33002	70676.5	998413	732831	798873	2.06958e+06	707731	250954	107603	122820	148750	75875.2	6598.19	3038.74	2772.12	85081.9	130954	137649	15253.7	6710.96	5859.9	109492	130954	112556
	C15 H31 N9 O5 S2	481.19	0.627	2.74798e+06		1.76609e+06	1.55575e+06	1.33451e+06	663868	584145	1.94829e+06	2.7733e+06	1.79528e+06	1.08882e+06	2.16382e+06	136452	91999	104601	1.16742e+06	81138.5	1.47927e+06	51091.3	65002.4	100643	234427	8251.94	3800.36	3466.91	738229	526913	612473	6571.56	3048.62	2801.65	670834	526913	680877
		276.115	0.628	1.22507e+06		715528	386137	788125	824847	583254	654599	617695	917070	1.1867e+06	815583	851326	749644	491647	945147	505225	147379	432331	346343	391856	243589	5923.73	2728.13	2488.76	332399	298174	415014	8482.56	3847.3	3457.21	377092	298174	371039
His-pro	C11 H16 N4 O3	252.122	0.628	1.22731e+06		298970	490956	442301	621170	480260	348581	620160	961164	781031	724372	837733	836037	898322	1.43488e+06	507569	551671	491123	401267	528632	440864	9468.06	4360.44	3977.85	294986	465815	357422	12033.1	5488.73	4959.61	321950	465815	329800
L-Proline, 4-hydroxy-5-oxo-4-(tetrahydro-2,3,4-trihydroxy-2-furanyl)-	C9 H13 N O8	263.064	0.628	6.33683e+07		5.17862e+06	9.14853e+06	1.10293e+07	5.50463e+06	7.74339e+06	2.78082e+07	1.8862e+07	1.74079e+07	1.38453e+07	1.4559e+07	1.09725e+07	1.12649e+07	1.04494e+07	7.94771e+06	1.16625e+07	1.07296e+07	3.82764e+07	4.34162e+07	5.28591e+07	5.2932e+07	34994.9	15901.6	14506.4	1.30085e+07	1.16305e+07	1.05643e+07	27662.2	12664.3	11640.9	1.17815e+07	1.16305e+07	1.17925e+07
	C13 H16 N2 P2	262.08	0.628	6.44743e+06		1.89154e+06	1.28811e+06	758574	947858	6.53953e+06	207710	174161	228386	194619	179933	965610	981083	1.90695e+06	2.37487e+06	952759	225671	125881	204626	1.16015e+06	444619	9269.07	4268.8	3894.24	1.69432e+06	1.21652e+06	1.72625e+06	9519.33	4379.83	3991.69	1.712e+06	1.21652e+06	1.7086e+06
	C13 H24 N2 O10	368.143	0.628	996407		628319	552991	539101	404622	241269	514318	460945	452824	298660	446775	416659	749195	617457	934478	642603	492427	533524	550321	301750	393099	10881.1	5011.21	4571.52	523674	491900	485284	9913.06	4579.91	4191.42	504324	491900	504647
	C7 H19 N4 O10 P	350.082	0.628	1.01652e+06		43549.9	24031	30825.8	32492.5	51988.3	167879	367677	222986	131927	299247	668977	589692	786062	531153	630366	1.04717e+06	209087	174342	511648	650300	4836.09	2227.22	2031.8	184801	192919	216707	6082.56	2775.76	2509.32	200982	192919	200559
Lys-Pro	C11 H21 N3 O3	243.158	0.628	2.57388e+06		467747	685115	613653	494760	509580	326547	875689	683864	634424	831428	972098	1.7386e+06	2.19942e+06	2.02198e+06	1.59077e+06	993803	430555	527313	1.12415e+06	1.348e+06	8165.12	3631.85	3313.19	1.13209e+06	859769	834348	5823.03	2616.86	2412.21	977605	859769	990943
N~2~-(1-Carboxyethyl)-N~5~-(diaminomethylene)ornithine	C9 H18 N4 O4	246.133	0.628	1.80665e+07		3.00411e+06	2.73838e+06	2.33481e+06	2.80252e+06	3.59338e+06	726024	618584	713764	692031	434592	1.70843e+07	1.57158e+07	1.54978e+07	1.55035e+07	1.24596e+07	2.67107e+06	1.71066e+06	1.33169e+06	1.57808e+06	1.34674e+06	8530.31	3928.57	3583.87	3.43728e+06	3.07666e+06	3.19645e+06	7792.44	3599.85	3294.2	3.31399e+06	3.07666e+06	3.31996e+06
	C5 H4 O	80.0262	0.628	8.66927e+06		4.00317e+06	1.54038e+06	3.3538e+06	3.87255e+06	751047	6.2502e+06	4.8091e+06	3.05256e+06	4.22872e+06	1.25818e+06	7.06956e+06	3.59831e+06	3.06693e+06	3.43409e+06	6.99721e+06	2.72056e+06	3.41638e+06	3.64346e+06	5.39406e+06	3.73421e+06	218273	37872	21866.5	4.64018e+06	4.34156e+06	3.42869e+06	159011	27859.4	16244.4	4.04751e+06	4.34156e+06	4.01687e+06
Daminozide	C6 H12 N2 O3	160.085	0.629	1.24422e+07	Other	543448	284669	448530	656001	300087	432594	320986	331474	788685	447244	9.91177e+06	7.5138e+06	9.78959e+06	5.60554e+06	8.47471e+06	3.78274e+06	2.65212e+06	1.99706e+06	9.99562e+06	7.67838e+06	11156.2	3164.1	2886.48	2.50796e+06	2.09512e+06	1.94798e+06	8411.23	2406.7	2215.17	2.22293e+06	2.09512e+06	2.23448e+06
N-Formyl-L-glutamic acid	C6 H9 N O5	175.048	0.629	1.05329e+07		592863	381675	367512	574551	231360	1.10778e+06	1.81314e+06	972856	686703	1.64163e+06	372963	384744	2.62403e+06	387408	2.84004e+06	1.06517e+07	415439	489998	452088	268871	14915.2	6869.08	6378.71	823241	885394	876120	16178.9	7428.59	6877.53	849304	885394	850035
	C9 H14 N6 O8	334.088	0.629	8.96955e+06		2.6866e+06	1.43812e+06	1.84118e+06	1.72789e+06	1.4012e+06	6.62079e+06	6.78209e+06	4.24087e+06	5.79924e+06	8.98576e+06	1.22083e+06	1.1344e+06	1.77368e+06	1.09084e+06	1.57069e+06	2.12441e+06	4.34653e+06	3.53609e+06	3.89599e+06	4.23105e+06	17445	8134.09	7511.69	3.04762e+06	3.09795e+06	3.17088e+06	18373.1	8550.61	7881.4	3.10933e+06	3.09795e+06	3.10918e+06
	C6 H20 Cl N7 P2	287.094	0.629	375163		108612	221285	47329.3	62539.3	21583	20155.5	51903.1	63446.5	43092.1	18509	345272	257553	97309.7	121230	85037	73071.1	156050	45699.2	103968	30157.5	3129.99	1441.49	1315.01	55918.5	22646.6	49985.6	2739.38	1267.24	1161.25	52952.1	22646.6	52952.1
	C4 H16 N7 O P	209.116	0.629	846012		177010	165341	157528	217936	203818	186190	189138	175947	174441	155215	754063	777342	385512	382796	744213	470995	328339	257165	289414	336348	5559.76	2353.8	2160.85	187499	195820	158971	4629.9	1971.89	1821.19	173786	195820	172590
		124.574	0.629	3.03623e+06		960821	128546	534747	334418	139521	2.57129e+06	1.19747e+06	425024	2.92257e+06	1.87025e+06	85496.7	76806.7	58977.7	99194.5	61130.1	60767.4	53122.7	43752.4	65764.2	45100.4	5672.26	2612.31	2383.11	264772	264026	348128	8903.3	4018.7	3594.43	308801	264026	304685
	C14 H32 N7 O4 P3	455.175	0.629	3.35213e+06		581835	2.36523e+06	728302	921054	748214	2.32669e+06	1.37361e+06	2.27925e+06	1.43739e+06	993273	165242	139463	218037	136297	161441	2.86378e+06	3.18178e+06	157001	1.62445e+06	1.98083e+06	4636.02	2135.08	1947.75	766278	661842	719433	4279.62	1976.36	1807.93	742000	661842	743769
	C14 H35 N7 P2 S3	459.158	0.629	600698		179188	105639	99385.3	102525	82074.1	456641	598662	169363	217241	175000	59347.8	50765.4	94680	80663.6	40595.1	79098.8	41818	51014.5	49484.5	58514.4	5445.52	2507.89	2287.84	165541	183879	178712	6018.58	2761.44	2509.75	171974	183879	172268
Acetylcholine	C7 H15 N O2	145.11	0.629	9.01728e+07		1.07803e+06	500635	1.40197e+06	999670	490995	1.53188e+06	2.26346e+06	2.52633e+06	1.01735e+06	668896	476811	688703	4.41485e+06	537518	8.35748e+06	805824	549283	464236	564496	668955	44439.7	25605	19902.3	2.03137e+07	1.70824e+07	1.67436e+07	35501.9	20603	16131.1	1.84852e+07	1.70824e+07	1.85816e+07
	C11 H15 N O7	273.085	0.63	1.55608e+07		8.00403e+06	8.97567e+06	1.2021e+07	1.12145e+07	5.87247e+06	1.01371e+07	9.06215e+06	5.79265e+06	1.51795e+07	1.43603e+07	299005	261042	226346	922315	204596	710194	1.85528e+06	1.07722e+06	1.66793e+06	885335	18153.3	8463.21	8568.57	2.35427e+06	2.61485e+06	2.83324e+06	23710.2	10934.5	10952.2	2.59304e+06	2.61485e+06	2.59435e+06
		124.572	0.63	6.51703e+06		42024.4	73997.8	98991.4	18261.7	51075.5	1.94421e+06	1.98846e+06	1.96055e+06	2.03595e+06	103471	1.18718e+06	1.06788e+06	35428.4	1.39849e+06	41740.9	4.34843e+06	732925	6.73012e+06	569149	4.95001e+06	3161.59	1456.05	1328.29	855362	809891	930714	3555.62	1630.27	1480.66	894300	809891	891882
2-((4-Nitrophenoxy)methyl)oxirane	C9 H9 N O4	195.053	0.63	1.55631e+06	Superpathway of betalain biosynthesis	31986.1	68204.9	73127.6	35857.1	48842	545698	641429	711900	466661	443653	75270.7	78026.5	52837.8	68282.7	34691.5	752515	1.04982e+06	1.554e+06	1.0472e+06	830924	5041.04	3060.49	3100.57	205716	202761	204881	5014.96	3045.22	3085.67	205297	202761	205300
val-arg	C11 H23 N5 O3	273.18	0.63	1.43465e+06		126999	230245	86992.9	121866	214004	166843	119426	267167	269018	268670	216790	363261	296943	811338	443447	470194	161874	243934	315784	342376	4608.81	2122.55	1936.31	415540	307493	380035	4104.42	1897.67	1737.98	396401	307493	399315
		229.126	0.63	1.15032e+06		92270.6	115505	109275	125726	153121	56899.9	91940.6	56108.5	19008.2	25714.9	990474	1.0961e+06	652676	826893	1.14256e+06	165428	91999.8	71590.7	92555.9	74826.7	3493.88	1609.08	1467.9	175176	136083	147441	2838.62	1316.1	1208.78	160609	136083	162147
	C26 H29 N2 P	400.207	0.63	632010		58842.9	60133.6	46489.4	60364.4	74939.5	15733.8	21996.1	35267.2	21399	25447.3	851452	125254	409564	630589	330719	46335.4	41808	55602.7	52199.8	36362.2	4216.59	1941.92	1771.53	28709.9	23966.6	38890.8	7326.64	3287.73	2924.22	34456.4	23966.6	33331.8
	C7 H15 N5 O3	217.118	0.631	4.55392e+06		313927	570002	342326	407483	418890	139791	214455	234825	246380	105816	3.65461e+06	3.02896e+06	2.33183e+06	4.3614e+06	2.34076e+06	566370	524259	525778	586882	404943	3287.65	1514.1	1381.25	440963	497058	417862	3086.86	1424.73	1302.57	429974	497058	428821
6683	C13 H17 N5 O6	339.118	0.631	3.44217e+06		2.62955e+06	3.11606e+06	2.3108e+06	2.73625e+06	2.24214e+06	3.08139e+06	2.38766e+06	2.06339e+06	3.39307e+06	3.43775e+06	1.75789e+06	2.33321e+06	1.60645e+06	1.55109e+06	1.85503e+06	929247	1.17045e+06	1.21563e+06	2.55065e+06	2.0385e+06	22738.6	10661.3	9789.87	1.8231e+06	1.89533e+06	1.77135e+06	21948.7	10303.7	9473.27	1.79768e+06	1.89533e+06	1.79675e+06
	C17 H29 N O14	471.159	0.631	3.93171e+06		1.01723e+06	2.2218e+06	1.78222e+06	1.88481e+06	1.15015e+06	1.50494e+06	1.17414e+06	1.63134e+06	1.72717e+06	617392	1.09178e+06	1.60954e+06	1.05987e+06	1.25913e+06	821523	2.91691e+06	3.16419e+06	3.73274e+06	1.32681e+06	1.41737e+06	11104.6	5114.14	4665.41	1.28212e+06	1.21019e+06	1.10628e+06	9358.69	4334.38	3976.52	1.19456e+06	1.21019e+06	1.19378e+06
Arg-Asp	C10 H19 N5 O5	289.139	0.631	1.53802e+07		3.64931e+06	5.41059e+06	6.93463e+06	6.8404e+06	4.4763e+06	1.68164e+06	2.3883e+06	2.18352e+06	1.56537e+06	1.18764e+06	6.6676e+06	1.4664e+07	6.48107e+06	8.57178e+06	8.22981e+06	2.77033e+06	3.44822e+06	3.1044e+06	2.67637e+06	2.83987e+06	8545.81	4100.63	3814.65	3.40549e+06	3.46712e+06	2.8265e+06	6959.65	3361.79	3148.34	3.12562e+06	3.46712e+06	3.10449e+06
	C8 H18 N O4 P3	285.046	0.631	1.62304e+07		1.0288e+06	1.01977e+06	1.63506e+06	1.31208e+06	1.19774e+06	1.63625e+06	2.89349e+06	3.29724e+06	1.76464e+06	2.54351e+06	6.05359e+06	5.61583e+06	7.26121e+06	4.62777e+06	5.93447e+06	5.18476e+06	4.64651e+06	4.11768e+06	1.54265e+07	1.64673e+07	6910.51	3079.82	3026.05	3.40323e+06	3.04973e+06	3.22708e+06	6461.58	2886.43	2842.65	3.3128e+06	3.04973e+06	3.31764e+06
	C5 H10 N4 O4	190.07	0.631	2.86859e+06		300821	329865	341483	420694	97156	933412	2.89088e+06	1.80588e+06	925964	1.73348e+06	194470	176940	194888	166048	151072	153911	318936	324899	816105	909936	14386.8	6625.72	6257.75	548315	491970	463283	11832.1	5483.91	5212.61	505438	491970	506226
Halfordinol	C14 H10 N2 O2	238.074	0.632	665393		36790.2	114014	121677	195606	120442	221072	173356	135309	74402.8	58897.3	182899	107137	329235	165291	107496	428317	487350	318750	964619	171407	6485.17	2340.37	2135.02	76895.2	119453	110092	11059	3893.04	3466.3	91814.5	119453	94702.9
Tanaproget	C16 H15 N3 O S	297.094	0.632	334889		27468.6	35522.6	27326.7	47165.8	52237	185109	45979.6	24832.8	31742.5	45115.2	205935	166344	228638	219728	242345	119823	119752	152094	109025	219486	5732.24	2639.94	2408.3	69576	100099	51070	4122.69	1917.88	1767.5	60323	100099	60323
Phthalic acid	C8 H6 O4	166.027	0.632	3.48253e+06	Superpathway of aromatic compound degradation via 2-oxopent-4-enoate;Superpathway of aromatic compound degradation via 3-oxoadipate	1.69452e+06	1.13522e+06	310444	220363	204021	791729	475548	2.04833e+06	2.79623e+06	1.8802e+06	130349	2.66444e+06	1.7555e+06	2.19431e+06	2.33427e+06	3.29624e+06	2.48854e+06	236774	1.43083e+06	2.41439e+06	21369.2	14968.4	6367.86	1.25371e+06	1.2876e+06	897338	15311	10834.4	4656.81	1.08504e+06	1.2876e+06	1.06251e+06
3,6,9,12-tetraoxatridecan-1-ol	C9 H20 O5	208.131	0.632	323777		82957.2	88840.4	57274.9	92407.8	77646.4	110128	97127.5	62992.4	80117.2	96273.6	266911	324255	293569	381411	199666	304364	254410	312862	257392	194409	5683.51	2617.49	2387.83	77642.6	94847.5	93134.8	7311.57	3333.23	3010.28	85086.4	94847.5	85642.3
	C4 H14 N9 P	219.111	0.632	1.71055e+06	Other	1.22853e+06	1.16124e+06	1.00487e+06	1.30687e+06	924044	818443	1.13686e+06	1.37531e+06	1.72944e+06	1.34827e+06	866436	1.13966e+06	745917	630256	1.27531e+06	1.35825e+06	941248	1.19704e+06	969342	799101	13536.2	6374.79	6080.46	952279	846962	880736	12284.2	5804.32	5554.74	915615	846962	917475
pro-gln	C10 H17 N3 O4	243.122	0.632	1.25634e+06		691176	425980	793161	1.05868e+06	496497	174123	91809.8	200935	126185	181169	912977	802521	1.18959e+06	1.54094e+06	817536	457101	214757	101910	174593	105118	5861.13	2699.3	2462.46	159272	178302	197409	8052.75	3659.82	3295.28	178342	178302	178339
cycloheterophyllin	C30 H30 O7	502.2	0.632	415997		124422	139830	211986	415521	238094	77531.9	41985.5	44215.8	78117.9	28614.5	148501	39402.7	50886.5	134090	35526.4	76167.6	66959.5	33262.5	372645	274048	4814.84	2217.43	2022.87	91131	72233.8	90952.9	4802	2211.73	2017.86	91035.4	72233.8	91048.6
	C5 H19 N9 O5 S	317.122	0.632	1.40303e+06		226663	341981	275399	1.83556e+06	398778	217839	104306	276338	156518	248496	1.23685e+06	1.30783e+06	478687	846990	412232	141267	223633	133457	249249	67888.4	3444.37	1586.28	1447.09	145250	191845	226406	7651.56	3376.75	2956.88	185276	191845	186185
DL-2,6-Diaminopimelic acid	C7 H14 N2 O4	190.095	0.632	5.49484e+07	Aspartate superpathway;Other	2.24026e+07	3.15292e+07	2.98375e+07	2.72732e+07	2.15793e+07	1.38806e+07	1.29011e+07	1.5359e+06	3.62417e+06	2.05918e+07	2.82543e+06	4.92117e+06	3.58451e+07	3.74823e+07	4.04187e+07	3.20547e+07	3.02218e+07	2.78794e+06	1.44647e+06	3.93708e+07	27089.3	17412.4	15114.3	3.00076e+07	1.93956e+07	1.79022e+07	16060.8	10475.6	9229.24	2.3632e+07	1.93956e+07	2.45164e+07
	C8 H15 N5 O2	213.123	0.632	2.83603e+06		558550	690569	765400	487781	504314	1.75252e+06	1.96971e+06	1.31888e+06	1.63762e+06	1.62561e+06	1.04465e+06	1.93188e+06	2.21175e+06	1.37183e+06	1.08676e+06	1.75493e+06	2.70834e+06	2.26408e+06	2.09726e+06	1.75547e+06	10920.8	6295.74	4786.1	1.02988e+06	1.04302e+06	971401	10174.6	5879.9	4480.93	1.00104e+06	1.04302e+06	1.00022e+06
	C19 H28 N5 O3 P S	437.164	0.633	805621		75064.9	67969.2	40371.1	221284	75126.9	280032	379627	395338	264784	285811	410287	380000	370490	356536	350421	780271	352878	430811	375452	793317	7237.79	3472.99	3230.79	306746	337607	253269	5896.58	2848.25	2667.38	281583	337607	278123
	C6 H9 N7 O4	243.072	0.633	1.94005e+07		8.6259e+06	4.84032e+06	5.01482e+06	5.91326e+06	5.72609e+06	6.26723e+06	3.12873e+06	9.61934e+06	4.8001e+06	1.93467e+07	588118	955908	540037	1.14646e+06	1.46579e+06	656952	2.01436e+06	2.35451e+06	687730	1.49445e+06	16861.7	8090.95	7526.68	4.50847e+06	4.42191e+06	4.23984e+06	15643.5	7525.8	7019.1	4.37463e+06	4.42191e+06	4.37365e+06
	C5 H8 N2 O	112.064	0.633	1.83979e+07		102392	143703	109036	147736	123790	159995	260480	127966	160801	197334	473791	608266	365399	333563	266065	302268	165101	172029	173913	167509	71002.4	46136.6	37991.4	964818	961505	949447	69582.5	45246.2	37284.8	957144	961505	957121
N(1)-acetylspermidine	C9 H21 N3 O	187.168	0.633	1.37906e+06		383517	290941	339968	259768	368650	379716	450585	406609	262763	398553	424800	407632	705780	677375	577175	1.35379e+06	486937	442702	624114	432080	12210.6	29623.7	2705.27	677285	591811	612868	10799.3	26308.3	2412.51	644210	591811	646038
L-Azaserine	C5 H7 N3 O4	173.044	0.634	2.75693e+07		3.69923e+06	4.54692e+06	6.3529e+06	5.37624e+06	4.53538e+06	680179	1.83049e+06	1.13939e+06	670707	910028	1.01603e+06	1.63162e+06	1.15795e+06	1.50523e+06	1.42813e+06	2.8428e+06	389240	612539	1.06838e+06	824375	10223.1	4708.19	4295.08	5.34204e+06	4.2153e+06	4.14728e+06	7670.22	3564.2	3280.99	4.72425e+06	4.2153e+06	4.7712e+06
O-(3-Carboxypropanoyl)homoserine	C8 H13 N O6	219.074	0.634	6.54347e+06	Aspartate superpathway;Other	3.27031e+06	3.53701e+06	4.8878e+06	5.28385e+06	5.20927e+06	1.65808e+06	4.61943e+06	4.10579e+06	4.59733e+06	3.31842e+06	3.25451e+06	6.10275e+06	5.76768e+06	3.49968e+06	3.48961e+06	3.03212e+06	6.27707e+06	7.22016e+06	7.44883e+06	3.62482e+06	20410.1	9666.63	8992.47	2.03846e+06	1.92102e+06	2.60223e+06	30373.1	14139.1	12931.5	2.34004e+06	1.92102e+06	2.30515e+06
	C11 H18 N4 O5	286.128	0.634	6.58451e+06		655940	1.09123e+06	732097	188103	732374	89533.3	66353.3	86824.3	96851.9	69259.2	4.09334e+06	4.08335e+06	3.53751e+06	5.26162e+06	2.35327e+06	1.069e+06	267527	208526	245163	945572	5242.33	2414.31	2202.47	751171	803584	547191	3825.13	1778.78	1638.68	655721	803584	640413
2-[(2-Amino-2-carboxyethyl)thio]butanedioic acid	C7 H11 N O6 S	237.031	0.634	7.27683e+06		1.48415e+06	2.45932e+06	1.75508e+06	1.37417e+06	877393	1.2418e+06	1.98831e+06	1.55859e+06	1.38388e+06	1.41573e+06	4.06804e+06	5.79307e+06	4.09944e+06	5.19001e+06	6.07018e+06	3.81307e+06	1.28007e+06	1.31739e+06	2.88965e+06	3.11379e+06	15139	7109.09	6546.62	2.05675e+06	1.44303e+06	1.31026e+06	9506.39	4524.12	4223.03	1.66837e+06	1.44303e+06	1.70783e+06
	C19 H39 N O6 P2 S	471.195	0.634	2.49591e+06		945780	1.798e+06	1.66435e+06	1.80295e+06	1.86198e+06	977135	663716	1.09032e+06	745168	328363	42950.1	35889.3	39737.8	42050.3	51703.3	97022.1	1.90286e+06	2.40974e+06	39928.2	173857	4500.56	2072.7	1890.83	557653	555107	504633	3999.95	1849.48	1693.96	531517	555107	530730
	C6 H17 N8 O6 P	328.101	0.634	1.01652e+06		80202.1	47585.4	34465	125415	41505.8	186492	371539	175356	228179	316945	518182	503259	624892	568768	663752	986267	159518	154645	465291	711619	7239.33	3473.73	3231.47	255338	264268	214071	5959.57	2877.79	2694.21	235471	264268	233796
(1R,2S)-1-(7,8-Dihydro-6-pteridinyl)-1,2-propanediol	C9 H12 N4 O2	208.096	0.635	1.69756e+06		124262	162677	108714	149199	341240	153257	114849	133758	71162.9	81363.1	1.09084e+06	1.45873e+06	850383	1.44321e+06	1.03347e+06	387773	243099	240113	415484	358591	6759.44	3113.01	2839.86	248545	285186	198720	5365.88	2489.52	2288.05	225532	285186	221301
	C9 H31 N8 P3 S	376.16	0.635	1.26438e+06		154904	768010	64286	422736	211019	50415.8	625911	564257	742744	428250	441347	739092	590776	611966	811036	520913	672394	69244.2	98531.5	159772	10615.6	5009.56	4624	78647.9	151484	99721.7	4707.65	2259.04	2120.99	48603	125603	125603
	C18 H29 N5 O10	475.19	0.635	1.07361e+06		522660	820874	779708	913945	972133	335458	267284	432889	346139	99018.9	66612.6	51008.6	57842.3	62046.9	40599.4	61700.2	781680	1.10485e+06	55576	141751	6181	2965.9	2759.06	304309	246778	327071	6859.86	3278.8	3038.27	316619	246778	314830
N-Methyl-2-pyrrolidone	C5 H9 N O	99.0683	0.636	1.89585e+08	Superpathway of linamarin and lotaustralin biosynthesis	2.08372e+06	1.21314e+06	991224	1.7941e+06	976132	4.8574e+06	3.6239e+06	2.48032e+06	4.65243e+06	5.86053e+06	788369	729148	6.29093e+06	1.01625e+07	271006	2.50078e+06	1.55208e+06	196763	585481	1.03792e+07	2.54013e+06	382656	129013	3.38665e+07	3.25456e+07	2.57574e+07	1.90144e+06	289034	98339.3	2.99182e+07	3.25456e+07	2.96734e+07
	C27 H20 O3	392.143	0.636	2.70371e+06		390308	1.35425e+06	629422	1.37611e+06	378537	480126	1.86428e+06	481467	2.6375e+06	2.09742e+06	306528	381483	116910	332669	411836	760151	1.90385e+06	1.75302e+06	1.39358e+06	1.75743e+06	9123.8	4377.98	4072.66	834793	1.23013e+06	1.02431e+06	11914.4	5655.31	5204.68	919398	1.23013e+06	937996
L-(+)-Leucine	C6 H13 N O2	131.094	0.636	7.02924e+07	Superpathway of linamarin and lotaustralin biosynthesis;Superpathway of indole-3-acetate conjugate biosynthesis;Superpathway of branched chain amino acid biosynthesis;Other	3.50774e+07	3.06755e+06	1.73602e+07	1.13606e+07	1.06189e+07	6.00839e+07	5.02568e+07	6.17549e+07	6.92566e+07	4.14972e+07	368160	114888	394601	116773	149012	341679	178540	88689.2	160914	244451	14183.4	85140.4	22100.2	1.52772e+07	1.45704e+07	1.25881e+07	11420.5	69034.6	18046	1.39511e+07	1.45704e+07	1.39103e+07
	C23 H47 O17 P3	688.203	0.636	1.82316e+06		754793	1.0578e+06	1.15766e+06	1.00317e+06	1.19735e+06	598164	704470	780352	854134	932764	692572	587932	720175	197012	798147	45686.1	1.28025e+06	1.01932e+06	499768	698402	4760.82	2284.44	2125.12	1.62046e+06	1.82316e+06	1.3941e+06	4039.24	1948.73	1822.74	1.51418e+06	1.82316e+06	1.49933e+06
N-[(5-Hydroxy-2-pyridinyl)methyl]-9-pentofuranosyl-9H-purin-6-amine	C16 H18 N6 O5	374.133	0.637	1.12447e+06		70183.1	112486	145028	177330	163184	171025	120994	467652	122750	41301.7	220292	236832	157129	134315	153517	57440.5	1.12818e+06	375051	462813	925021	5832.5	2798.68	2603.5	119683	117589	120163	5862.54	2812.57	2615.94	119925	117589	119921
Allyl Propyl Sulfide	C6 H12 S	116.066	0.637	225707		52395.5	43146.4	41367.8	44528.9	41425.8	57123.6	82392.5	43733.1	52454.3	78420.3	153546	228247	131650	215910	143039	191883	111967	143485	118245	112474	4005.56	1844.73	1812.52	62532.4	69978.5	65222	4224.96	1941.98	1904.35	63834.8	69978.5	63917.8
	C5 H9 N3 O	127.074	0.637	758353		135388	145396	153161	211404	189957	153776	157228	141603	94188.6	116545	786410	655492	427409	520573	471243	275563	268053	205938	225796	128939	11995.6	7215.86	6365.59	150138	158518	157310	12744.5	7649.31	6732.98	153686	158518	153760
	C5 H8 N8 O4	244.067	0.638	1.19951e+06		141190	374306	365512	308906	341729	279619	362737	346199	238172	218867	275876	100369	290412	371292	231682	182878	307858	962446	1.21773e+06	590258	12592.5	5915.95	5753.21	220882	177232	224133	12848.8	6031.98	5861.79	222627	177232	222390
	C7 H8 O6 S	220.004	0.638	7.16266e+06		1.48574e+06	2.37757e+06	1.77615e+06	1.39015e+06	908797	1.22502e+06	1.96293e+06	1.59062e+06	1.36163e+06	1.41761e+06	4.1144e+06	5.78546e+06	4.07243e+06	5.27784e+06	5.82228e+06	3.71602e+06	1.34401e+06	1.3439e+06	2.94552e+06	3.01241e+06	13968.2	6702.55	6235.11	2.05823e+06	1.4321e+06	1.38607e+06	9152	4446.19	4188.32	1.70559e+06	1.4321e+06	1.74735e+06
		447.196	0.638	830170		215217	240049	150253	162515	243809	87244.1	140889	145800	152587	102270	627435	836171	767969	868197	626609	200454	236661	213092	181216	214996	17107.1	8036.9	10638.8	144377	142039	151889	18287.4	8570.32	11317.1	148133	142039	148133
	C10 H13 N3 O6	271.081	0.638	1.66462e+07		1.25103e+06	2.27023e+06	970876	5.09971e+06	2.37006e+06	843695	617234	714968	629788	843225	2.24929e+07	1.70412e+07	3.02441e+06	2.34824e+07	3.6217e+06	7.13698e+06	2.9466e+06	2.66903e+06	5.20971e+06	1.70364e+06	17434.8	8365.97	7782.52	951064	738052	1.28528e+06	30533.6	14268.9	12935.8	1.14386e+06	738052	1.0999e+06
N,N-diacetyllegionaminic acid	C13 H22 N2 O8	334.138	0.638	1.08398e+06		229336	195662	190610	127936	135932	437691	770066	671336	1.08427e+06	835247	30585.8	32241.6	33167.8	42729.9	28400.2	36239.3	122780	143191	24703.1	68243.6	3707.82	1779.16	1655.08	134337	83824.5	134077	3698.68	1774.94	1651.3	134207	83824.5	134207
Threonine	C4 H9 N O3	119.058	0.639	1.73594e+07	Superpathway of branched chain amino acid biosynthesis;Adenosylcobalamin biosynthesis I (anaerobic);Adenosylcobalamin biosynthesis II (aerobic);Aspartate superpathway;Other	1.96872e+06	758773	2.3696e+06	1.70619e+06	1.52505e+06	1.20516e+06	1.19378e+06	1.72395e+06	1.82738e+06	929352	1.01394e+07	8.0212e+06	1.58371e+07	5.90692e+06	8.44571e+06	4.14358e+06	4.16465e+06	5.827e+06	1.04562e+07	7.94284e+06	161711	86735.7	65197.8	3.12475e+06	2.55677e+06	2.48506e+06	124484	67321.4	51027.3	2.79621e+06	2.55677e+06	2.81592e+06
Furaltadone	C13 H16 N4 O6	324.106	0.639	2.3874e+07		6.74247e+06	1.33424e+07	1.87256e+07	1.99229e+07	9.76288e+06	2.2074e+07	1.32242e+07	1.55018e+07	1.64552e+07	1.56054e+07	2.91407e+06	4.70121e+06	3.49225e+06	2.43901e+06	3.84224e+06	4.05973e+06	1.73083e+07	2.19102e+07	1.12811e+07	1.36521e+07	28486	13537.4	15845.1	8.4109e+06	5.78957e+06	6.69404e+06	21683.7	10393.3	12270.5	7.48799e+06	5.78957e+06	7.63508e+06
	C6 H7 N O5	173.032	0.639	6.89843e+06		805216	2.83419e+06	1.45377e+06	2.10178e+06	1.74973e+06	2.68218e+06	1.47822e+06	1.93905e+06	2.7356e+06	1.60625e+06	597650	740614	421974	355833	687433	528823	4.16948e+06	4.98725e+06	4.9362e+06	4.56611e+06	10624.3	5097.98	4742.44	1.6911e+06	1.10429e+06	1.1442e+06	6943.97	3373.69	3178.21	1.39965e+06	1.10429e+06	1.44512e+06
	C3 H12 N6 O S2	212.052	0.639	1.30901e+06		64701.6	184185	50788.1	62081.8	25831	287503	962387	549932	269008	814644	110745	161150	83782.1	42881.6	123595	282308	29600.6	35540.1	37296.4	40178	7105.62	4080.59	7133.2	167644	129203	124560	5110.75	2964.67	5235.49	145353	129203	147122
Furaneol	C6 H8 O3	128.047	0.639	5.5357e+06	Other	1.47673e+06	1.93678e+06	1.3765e+06	2.01923e+06	1.41165e+06	3.25471e+06	3.51385e+06	1.7419e+06	3.38876e+06	2.73287e+06	3.25557e+06	3.58841e+06	2.17441e+06	4.25219e+06	2.6148e+06	778169	3.7894e+06	4.14844e+06	3.69224e+06	2.98682e+06	105808	101581	78453.3	2.38971e+06	1.77018e+06	1.70627e+06	73233.6	71088.9	55520.5	2.03421e+06	1.77018e+06	2.0676e+06
	C6 H15 N O6	197.09	0.639	3.75082e+06		1.09136e+06	786487	737389	650844	592300	2.07644e+06	1.79687e+06	1.50147e+06	1.19469e+06	1.60825e+06	787948	1.59256e+06	1.12883e+06	1.08741e+06	915906	2.62842e+06	3.19667e+06	1.7575e+06	1.69656e+06	2.33282e+06	32479.3	11378.4	13193.2	1.34486e+06	1.05236e+06	1.098e+06	25581.5	9030.35	10551.3	1.21603e+06	1.05236e+06	1.22811e+06
Creatinine	C4 H7 N3 O	113.059	0.64	8.04363e+08		4.13862e+08	2.28743e+08	5.11445e+08	3.33747e+08	3.50663e+08	3.44855e+08	3.4911e+08	4.7039e+08	3.87297e+08	3.1005e+08	7.15324e+08	7.02736e+08	6.00514e+08	5.73266e+08	5.61288e+08	6.49831e+08	6.38619e+08	5.48927e+08	4.33757e+08	4.42979e+08	200526	112814	13211.9	3.65576e+08	3.30687e+08	3.11463e+08	166410	94191.8	11098.9	3.38325e+08	3.30687e+08	3.38748e+08
ET8750000	C4 H7 N	69.0578	0.64	1.19827e+08	Superpathway of linamarin and lotaustralin biosynthesis;Other	5.86477e+07	5.02393e+07	6.63603e+07	6.34818e+07	6.67965e+07	5.36594e+07	5.89722e+07	8.06263e+07	6.30684e+07	5.08068e+07	9.74878e+07	8.40154e+07	8.2511e+07	8.14399e+07	6.54572e+07	1.06255e+08	1.03264e+08	8.24769e+07	7.17621e+07	7.20787e+07	338836	145738	111352	5.32979e+07	4.88013e+07	4.37661e+07	271181	117475	90406.8	4.854e+07	4.88013e+07	4.85222e+07
Allyl Propyl Sulfide	C6 H12 S	116.066	0.64	3.22224e+07		1.71543e+07	1.40828e+07	1.86919e+07	1.80229e+07	1.88531e+07	1.58295e+07	1.73506e+07	2.28814e+07	1.83146e+07	1.38883e+07	2.57207e+07	2.29722e+07	2.25208e+07	2.33304e+07	1.83433e+07	2.75748e+07	2.89865e+07	2.32712e+07	2.05911e+07	2.11368e+07	12092.7	5294.05	5722.45	1.41965e+07	1.29486e+07	1.2398e+07	10303.5	4534.72	4927.84	1.32898e+07	1.29486e+07	1.33058e+07
N-Methylglutamate	C6 H11 N O4	161.069	0.64	8.80209e+06	Superpathway of L-lysine degradation;Other	7.77808e+06	6.77218e+06	7.08496e+06	5.97941e+06	5.99347e+06	9.0867e+06	5.73879e+06	5.92135e+06	6.57657e+06	8.60434e+06	3.80956e+06	5.70056e+06	1.35863e+06	3.99136e+06	4.88314e+06	2.76258e+06	3.14487e+06	3.31057e+06	2.93063e+06	1.58972e+06	125309	103837	101675	3.23497e+06	2.11372e+06	1.99671e+06	76240.7	64071.5	63639.9	2.58206e+06	2.11372e+06	2.67249e+06
Acexamic acid	C8 H15 N O3	173.105	0.641	3.10135e+06		952996	539622	608007	588899	475386	952112	885880	878908	784852	419878	1.46619e+06	971803	1.16205e+06	2.51263e+06	1.03856e+06	1.43436e+06	1.40291e+06	1.08198e+06	1.48296e+06	1.63427e+06	23672.7	12526.9	11567	661055	583713	502994	17597	9397.88	8758.73	582092	583713	581936
	C21 H34 N3 O3 P3	469.179	0.641	1.14377e+06		42545.7	209844	45714.9	120993	78032.8	155549	513644	690309	284934	293620	136399	102862	94297.6	183501	93420.5	1.20503e+06	824953	594324	645773	629424	9216.91	4422.66	4114.22	135710	147507	178783	14310.6	6734.1	6145.53	157774	147507	156848
	C6 H8 N6 O5	244.056	0.642	2.29118e+07		3.01597e+06	5.52767e+06	7.23424e+06	6.36692e+06	7.93246e+06	6.94643e+06	5.35488e+06	8.18358e+06	8.98373e+06	5.44098e+06	3.3445e+06	3.8775e+06	2.78745e+06	2.33983e+06	2.89454e+06	2.88711e+06	1.81043e+07	1.93758e+07	2.10207e+07	1.45915e+07	7800.12	3742.82	3481.8	4.03553e+06	3.51619e+06	3.68258e+06	6964.74	3354.79	3132.85	3.85391e+06	3.51619e+06	3.86471e+06
DL-Lactic Acid	C3 H6 O3	90.0317	0.642	2.55291e+07	Other	1.38989e+07	8.34301e+06	1.04983e+07	9.42825e+06	1.02476e+07	1.43084e+07	7.37072e+06	1.38545e+07	8.04386e+06	2.53297e+07	1.09371e+06	1.25973e+06	978970	1.50739e+06	1.91734e+06	8.78694e+06	2.47096e+06	2.18806e+06	1.5622e+06	2.66848e+06	39769.4	19083	18218.6	6.23815e+06	5.3145e+06	5.26716e+06	32587.2	15738	15123.3	5.74101e+06	5.3145e+06	5.7665e+06
		84.0329	0.642	1.65361e+06		525518	99486.8	525978	273194	253401	1.12766e+06	1.05061e+06	502281	807505	837913	106886	162175	125578	101608	126887	1.10572e+06	1.63483e+06	1.38396e+06	1.45819e+06	1.31861e+06	10666.4	5118.2	4977.4	442379	502498	435920	10479.3	5031.54	4896.2	439297	502498	439000
		116.06	0.642	1.95696e+06		1.13996e+06	1.00009e+06	1.12354e+06	919314	954103	1.19655e+06	1.15256e+06	1.2039e+06	1.20588e+06	877641	1.2734e+06	1.25845e+06	1.14234e+06	1.07433e+06	1.22546e+06	1.56663e+06	1.42769e+06	1.25891e+06	966440	1.38558e+06	7273.07	3489.92	3246.53	921858	779801	577604	4613.03	2242.78	2114.35	751582	779801	746795
	C9 H11 N O7	245.054	0.642	3.70986e+07		7.08592e+06	1.95524e+07	1.27907e+07	1.38762e+07	1.45966e+07	1.30599e+07	1.02387e+07	1.27303e+07	1.17848e+07	9.35611e+06	6.53202e+06	9.35364e+06	9.21197e+06	7.26318e+06	7.03473e+06	5.82234e+06	2.75528e+07	3.06931e+07	3.12743e+07	3.04998e+07	26339.5	12638.8	11958.4	9.97191e+06	7.52969e+06	8.29421e+06	21100.2	10197.1	9717.68	9.08556e+06	7.52969e+06	9.19084e+06
		141.582	0.642	1.226e+06		136006	19814.5	58485	33303.8	100487	225751	207747	500992	198072	254329	886637	1.21487e+06	966320	1.71567e+06	643152	683306	477957	378108	675237	277081	5151.78	2472.04	2299.64	98854.9	84061.1	133738	8891.23	4158.72	3773.35	118423	84061.1	114773
	C17 H37 N7 O6 P2 S	529.2	0.642	272718		268473	145925	120692	128745	150647	153902	181239	76698.5	236926	101395	39745.6	35314.9	34462.2	40888.9	25166.7	38099	59434	50666.6	33329.6	67245	4164.72	1998.4	1859.03	47338.9	81267.7	56352.8	5348	2540.45	2339.78	51845.8	81267.7	51845.8
	C24 H16 S	336.099	0.643	1.21233e+06	Other	194806	182606	214701	276531	229774	193893	207480	291867	206010	107183	930507	1.23498e+06	680172	743078	596707	228467	659624	594987	780772	526434	9676.85	4643.36	4319.53	177267	156453	188986	10582.7	5061.1	4692.51	183436	156453	182837
	C29 H34 N O6 P	523.213	0.643	1.58301e+06		270609	199938	388599	418518	219885	570971	1.55057e+06	1.14213e+06	1.05948e+06	825922	197854	119584	126934	181258	68735.7	507543	965226	658393	1.46182e+06	700244	12069	5791.2	5387.32	194867	276969	315731	29145.4	13313.3	11816.5	253139	276969	256651
APM	C7 H13 N O4	175.084	0.643	2.23889e+07		1.04051e+07	1.0319e+07	9.90824e+06	1.04368e+07	9.65672e+06	1.47833e+07	1.44515e+07	1.47267e+07	1.46213e+07	1.31586e+07	1.26945e+07	1.38496e+07	1.47648e+07	1.31433e+07	1.48351e+07	2.09628e+07	1.96119e+07	2.04956e+07	1.95116e+07	1.80976e+07	78779	53605.1	39298.6	1.10089e+07	9.8213e+06	9.44951e+06	65835	45061.5	33231.3	1.02194e+07	9.8213e+06	1.02406e+07
	C18 H33 N10 O P3	498.206	0.644	770185		519814	741035	222980	565577	665327	438313	190188	400281	443019	310745	47460.6	63269.7	51998.5	48341.7	35089.4	77414.5	149019	30925.3	370522	339880	5360.73	2572.3	2392.91	165667	201873	181505	6024.18	2877.95	2665.51	173160	201873	173977
	C12 H25 N10 O P S2	420.138	0.644	1.88651e+06		74132.4	77086.5	87591.9	86717	136609	1.03194e+06	1.01241e+06	830039	841795	959292	395099	341535	297597	248605	237792	1.49544e+06	1.30936e+06	1.21955e+06	1.84875e+06	925729	14510.9	6962.92	9217.17	528014	602560	516264	14126.1	6784.71	8989.78	522423	602560	521849
6-Oxo-pipecolinic acid	C6 H9 N O3	143.058	0.644	3.9731e+07		2.9583e+07	2.58361e+07	2.05485e+07	2.59308e+07	2.92835e+07	3.63878e+07	2.52324e+07	2.99568e+07	2.92479e+07	3.33547e+07	2.75143e+07	2.78836e+07	3.10957e+07	2.13525e+07	2.42806e+07	2.93456e+07	3.53385e+07	3.14523e+07	3.56493e+07	3.59409e+07	1.17704e+06	937732	335090	2.08868e+07	1.51798e+07	1.86971e+07	1.02116e+06	817403	293486	1.97049e+07	1.51798e+07	1.989e+07
Deferiprone	C7 H9 N O2	139.063	0.644	7.68697e+06		1.65752e+06	1.26536e+06	1.60691e+06	1.86616e+06	1.71185e+06	3.42331e+06	3.94479e+06	2.14812e+06	3.3729e+06	4.26273e+06	4.45565e+06	4.43784e+06	3.78708e+06	5.56212e+06	2.88816e+06	7.75063e+06	6.50014e+06	6.00651e+06	5.13565e+06	3.96172e+06	34242	24074.2	4453.92	2.29598e+06	3.21971e+06	2.41543e+06	36331	25487.4	4705.15	2.34905e+06	3.21971e+06	2.36207e+06
	C17 H28 N O3 P S	357.154	0.645	1.57158e+06		538189	283068	394884	20161.2	144409	270398	469795	205934	230766	434952	934506	268452	1.53934e+06	565093	828620	529894	250685	385907	742769	816849	4300.19	2063.41	1919.51	360310	365213	342089	4037.14	1941.42	1809.99	351316	365213	351077
MFCD00037215	C8 H14 N2 O5	218.09	0.645	1.19434e+07		1.28814e+06	8.0842e+06	4.62622e+06	3.08662e+06	9.09974e+06	1.07467e+07	2.37091e+06	3.87123e+06	5.08406e+06	7.00297e+06	3.18129e+06	1.51376e+06	2.38073e+06	836172	1.97079e+06	1.55092e+06	533534	1.22075e+06	941010	3.47649e+06	13794.2	6619.01	6328.15	2.09721e+06	1.51823e+06	1.34008e+06	8712.25	4236.16	4104.73	1.70619e+06	1.51823e+06	1.73851e+06
Trigonelline	C7 H7 N O2	137.048	0.645	1.55453e+07	Superpathway of chorismate metabolism;Superpathway of aromatic compound degradation via 2-oxopent-4-enoate;Superpathway of aromatic amino acid biosynthesis;Anaerobic aromatic compound degradation (Thauera aromatica);Superpathway of aromatic compound degradation via 3-oxoadipate;L-tryptophan degradation XI (mammalian, via kynurenine);Other	9.79277e+06	1.0912e+07	1.05957e+07	1.29312e+07	7.7863e+06	2.49307e+06	4.92458e+06	1.19916e+07	1.03851e+07	1.0194e+07	2.55888e+06	4.97678e+06	3.33674e+06	2.89421e+06	4.99524e+06	4.5632e+06	3.03348e+06	4.66136e+06	2.36101e+06	6.06391e+06	101855	96223.1	95984.7	6.13674e+06	5.63977e+06	4.16688e+06	69208.7	66138.1	66747	5.17724e+06	5.63977e+06	5.1148e+06
(+)-castanospermine	C8 H15 N O4	189.1	0.646	1.54436e+07		3.88665e+06	5.18596e+06	4.74226e+06	5.7114e+06	6.48144e+06	6.20537e+06	5.25432e+06	4.42695e+06	3.94841e+06	4.69048e+06	1.39602e+07	1.5124e+07	1.24922e+07	1.31575e+07	1.10949e+07	6.43109e+06	5.80958e+06	5.68069e+06	5.6649e+06	4.83387e+06	20777.2	15440	3379.56	4.77701e+06	4.74426e+06	4.41697e+06	18912.1	14099.2	3096.03	4.59882e+06	4.74426e+06	4.59501e+06
		221.047	0.646	1.24641e+06		492215	309426	284815	350418	240261	182535	329494	216750	136551	167788	989015	1.23186e+06	983248	865473	692974	404853	182001	279321	352655	340944	6792.77	3259.45	3032.14	193724	222095	185053	6438.08	3095.02	2884.56	189619	222095	189147
(S)-2-acetamido-6-oxopimelic acid	C9 H13 N O6	231.074	0.646	1.7982e+06		525251	396660	376479	274023	277341	1.12565e+06	879311	934422	1.11228e+06	1.09955e+06	155879	164441	126258	213720	139218	1.1281e+06	1.78586e+06	1.38676e+06	1.5569e+06	1.33387e+06	11864.2	5692.95	7536.04	457189	640929	452821	11738	5634.52	7461.54	455266	640929	454742
	C23 H44 N9 O9 P3	683.248	0.646	544606		180456	475065	176865	528449	281477	469017	279561	410746	385644	376575	126550	146895	81446.3	52853	158480	46827.9	467810	570212	198461	70971.8	5658.81	2715.33	2525.96	219063	280606	249921	6714.05	3200.39	2957.63	233481	280606	235386
	C7 H17 N O2	147.126	0.646	1.51261e+07		5.02001e+06	5.98003e+06	5.7203e+06	6.23962e+06	5.19559e+06	4.64015e+06	3.72192e+06	3.59414e+06	4.15613e+06	3.9935e+06	1.17978e+07	1.28239e+07	8.70257e+06	8.00079e+06	9.6421e+06	6.57125e+06	6.47003e+06	6.99434e+06	6.43883e+06	7.21612e+06	3252.62	1560.74	1451.9	5.38281e+06	3.73621e+06	3.80936e+06	2220.75	1077.8	1014.26	4.55184e+06	3.73621e+06	4.66009e+06
Piracetam	C6 H10 N2 O2	142.074	0.646	1.75617e+06		590638	1.49083e+06	1.70853e+06	1.35875e+06	1.376e+06	186493	545001	806928	224805	217827	1.00661e+06	1.18159e+06	908169	646620	977205	253528	180350	221579	152992	132166	18598	8686.84	7078.99	670779	521786	497909	13375.8	6310.86	5195.4	581571	521786	588122
		117.067	0.647	2.27896e+06		1.12734e+06	1.05512e+06	1.36625e+06	1.14087e+06	1.24743e+06	1.09804e+06	1.25048e+06	1.66511e+06	1.37149e+06	996061	1.74884e+06	1.66136e+06	1.58905e+06	1.61207e+06	1.21197e+06	1.91451e+06	2.0678e+06	1.69083e+06	1.61658e+06	1.43833e+06	6609.98	3171.74	2950.55	925831	954924	813730	5703.98	2750.45	2571.28	871448	954924	867892
ureidoacrylic acid	C4 H6 N2 O3	130.038	0.647	4.14164e+06		1.33196e+06	1.35659e+06	1.25751e+06	1.39538e+06	455268	1.9759e+06	4.20968e+06	2.41392e+06	1.7108e+06	2.32965e+06	1.07281e+06	1.08569e+06	629886	1.11019e+06	1.09581e+06	942699	596934	574258	410738	473911	12664.8	7594.64	9215.85	808920	529203	581365	8718.7	5287.05	6488.67	686791	529203	707106
ACETYL PROLINE	C7 H11 N O3	157.074	0.647	2.2141e+07		5.75711e+06	6.63292e+06	6.71487e+06	6.79453e+06	6.8866e+06	1.1271e+07	9.96542e+06	9.28625e+06	7.73463e+06	8.97711e+06	2.0319e+07	2.14133e+07	1.73674e+07	1.91084e+07	1.65779e+07	1.69772e+07	1.30244e+07	1.34706e+07	1.19762e+07	1.17695e+07	177396	96802.2	99425	1.01096e+07	9.86404e+06	8.98916e+06	154567	84733.8	87433.2	9.55514e+06	9.86404e+06	9.54292e+06
	C13 H31 N10 O2 P S2	454.18	0.647	2.99907e+06		471488	803347	464326	481280	546297	1.6414e+06	1.32477e+06	159128	1.40149e+06	861628	99590.4	64762.9	84551.8	113383	108627	2.57474e+06	2.89194e+06	2.53035e+06	1.73014e+06	2.05229e+06	3320.63	1593.38	1482.26	612473	553724	586027	3139.72	1509.5	1406.97	598914	553724	599602
	C13 H24 N2 O8	336.153	0.648	4.00804e+06		3.79729e+06	2.06918e+06	3.266e+06	1.9586e+06	2.81801e+06	3.50502e+06	1.16357e+06	4.34624e+06	2.01121e+06	3.14601e+06	793602	604822	465928	616136	348811	822962	591981	1.24515e+06	548983	480054	4922.73	2362.13	2197.4	692878	700154	770028	5698.74	2719.2	2515.48	732043	700154	730923
Triethylene glycol monomethyl ether	C7 H16 O4	164.105	0.648	3.00507e+06		1.05678e+06	1.49602e+06	1.03037e+06	2.47177e+06	1.2679e+06	301782	310304	439087	296243	331518	2.75337e+06	3.24064e+06	2.38411e+06	3.2127e+06	1.38105e+06	360426	633059	206252	703957	201956	7001.66	3791.81	4009.32	372650	539533	497935	10595.8	5635.06	5852.95	429950	539533	439379
N-Acetyl-b-D-glucosamine	C8 H15 N O6	221.09	0.648	7.02056e+07	Other	5.05952e+07	3.44196e+07	3.77852e+07	4.0343e+07	4.88911e+07	4.75293e+07	2.10121e+07	4.72045e+07	3.96491e+07	7.02409e+07	1.88488e+07	1.8026e+07	1.16123e+07	1.90185e+07	3.907e+06	3.87788e+07	9.35364e+06	2.0465e+07	1.5118e+07	7.9959e+06	28248.9	13555	14876.7	1.55151e+07	1.39859e+07	1.56819e+07	28652.6	13741.7	15073.9	1.56015e+07	1.39859e+07	1.55955e+07
	C9 H12 N4	176.105	0.648	489247		168943	29690.7	129778	36638.4	162296	32796.3	36420.7	52861.2	35641.7	47536.1	502254	57880.1	524137	461902	271548	94407.3	50906	39175.6	52018.2	40941	9582.07	4909.46	3217.43	74999.6	86422.4	88559.7	12084.8	6134.61	3983.52	81642.6	86422.4	81896.1
Biacetyl	C4 H6 O2	86.0367	0.648	2.49478e+07	Other	7.6073e+06	8.1305e+06	7.07328e+06	5.71431e+06	9.19364e+06	1.06347e+07	7.93756e+06	5.1704e+06	1.57554e+06	6.3024e+06	2.73488e+07	2.38137e+07	1.44225e+07	2.50342e+07	1.11775e+07	8.40409e+06	1.03276e+07	1.25815e+07	1.49948e+07	1.0021e+07	109416	63785.6	76901	8.05984e+06	8.795e+06	9.0406e+06	127912	74121	88828.6	8.54531e+06	8.795e+06	8.55461e+06
	C14 H26 N6 O13	486.158	0.649	7.83435e+06		3.84186e+06	7.34188e+06	2.66283e+06	8.11786e+06	3.73463e+06	4.06828e+06	1.9146e+06	2.73326e+06	2.14028e+06	1.70377e+06	388576	604824	330917	188926	751352	220534	2.5551e+06	3.3199e+06	570792	454825	8970.51	4304.42	5697.98	1.39068e+06	1.32561e+06	1.48026e+06	9766.41	4671.55	6164.49	1.43668e+06	1.32561e+06	1.43434e+06
Trigonelline	C7 H7 N O2	154.074	0.649	1.14814e+07		8.52414e+06	9.06348e+06	7.40526e+06	9.40608e+06	7.69518e+06	9.43776e+06	4.40583e+06	8.66886e+06	1.01411e+07	9.70112e+06	2.52466e+06	4.03855e+06	3.31939e+06	2.95905e+06	3.5729e+06	2.81748e+06	1.71081e+06	4.32466e+06	1.55402e+06	2.25354e+06	72443.2	58221.9	53439	6.05923e+06	5.60569e+06	3.95318e+06	47822.9	38906.4	36154.4	5.03983e+06	5.60569e+06	4.95554e+06
D-Raffinose	C18 H32 O16	504.169	0.649	2.27281e+07		1.15368e+07	1.83211e+07	1.21316e+07	2.1302e+07	1.21752e+07	1.16181e+07	7.54641e+06	8.56296e+06	9.00737e+06	8.88629e+06	1.25053e+06	2.69492e+06	2.50024e+06	1.20998e+06	3.27156e+06	3.10505e+06	1.1849e+07	1.05292e+07	5.40746e+06	4.12909e+06	41082.5	19713.1	22441.7	8.12937e+06	6.96822e+06	7.21638e+06	35532	17132.3	19598.7	7.65929e+06	6.96822e+06	7.68823e+06
		199.079	0.649	1.93914e+06		727637	265861	371209	67272.3	304509	588502	678688	907863	586973	1.22036e+06	1.12002e+06	161828	947873	1.17626e+06	1.80482e+06	1.53164e+06	1.53796e+06	1.24243e+06	1.4794e+06	1.11708e+06	2553.96	1225.5	1140.03	282288	339938	340684	3323.45	1577.78	1452.28	310537	339938	312277
alpha-Methyl D-mannoside	C7 H14 O6	194.079	0.649	2.44437e+07		5.84219e+06	3.7367e+06	7.70943e+06	1.07945e+07	1.45718e+07	1.13233e+07	7.80803e+06	4.37553e+06	2.35611e+06	5.4615e+06	2.13718e+07	3.16411e+06	1.90679e+07	3.37208e+06	1.33728e+07	1.37116e+06	2.51274e+07	5.0276e+06	2.26583e+07	1.2913e+07	30992.6	13771.1	13578.8	1.11092e+07	1.11621e+07	1.14834e+07	32362.5	14357.1	14134.4	1.1297e+07	1.11621e+07	1.12955e+07
Hexose	C6 H12 O6	180.063	0.649	1.34354e+07	Superpathway of indole-3-acetate conjugate biosynthesis;Superpathway of betalain biosynthesis;Other	6.30497e+06	9.53399e+06	6.79296e+06	8.46551e+06	5.70462e+06	1.25803e+07	4.91666e+06	3.60927e+06	9.14451e+06	4.39068e+06	472921	264382	750152	229988	594395	4.72782e+06	1.17751e+06	1.27556e+07	3.00851e+06	2.25194e+06	13145.6	6307.8	6134.27	3.33123e+06	2.83504e+06	2.88886e+06	11079.2	5346.21	5228.66	3.10379e+06	2.83504e+06	3.11729e+06
	C16 H36 N3 O12 P	493.202	0.65	8.10586e+06		1.50306e+06	766577	899640	1.13151e+06	608730	693446	1.86694e+06	1.67141e+06	1.72708e+06	1.46198e+06	85582.4	118842	73303.1	38876.2	99669.2	431137	87544.6	68986.1	259536	7.84808e+06	4174.77	2003.23	1863.52	645665	663811	727422	4930.29	2350.59	2172.71	687029	663811	686113
Tiglic acid	C5 H8 O2	100.052	0.65	1.3308e+09		1.01749e+07	3.80186e+06	3.07058e+06	1.04124e+07	1.22138e+07	2.81651e+07	7.01961e+07	1.47875e+07	3.10496e+07	3.86984e+07	837404	2.60693e+06	2.91182e+06	1.95509e+06	2.31088e+06	5.49945e+06	3.07194e+06	1.85232e+06	1.37636e+06	3.24431e+06	797538	1.05856e+06	986757	2.82938e+08	2.3495e+08	2.24534e+08	613332	820826	771567	2.53075e+08	2.3495e+08	2.54574e+08
	C8 H24 N7 O6 P	345.154	0.651	551726		83712.1	40687.1	119405	125968	221575	217134	310930	203978	143636	204567	157634	134819	152768	226320	85366.2	596939	687251	476211	369009	310444	8728.09	4188.1	3917.66	99736.7	95716.8	147348	18580.4	8570.6	7718.1	125983	95716.8	121943
5-Methylcytosine	C5 H7 N3 O	125.059	0.651	4.72112e+06		951706	3.425e+06	1.60762e+06	2.394e+06	3.66671e+06	1.12308e+06	1.20642e+06	2.41365e+06	1.53228e+06	1.5553e+06	987633	1.46098e+06	128003	1.51478e+06	940189	1.66642e+06	2.73135e+06	3.4118e+06	789595	1.80382e+06	3877.51	1718.22	8721.85	1.68844e+06	1.12644e+06	1.13334e+06	2523.16	1132.18	5820.57	1.39438e+06	1.12644e+06	1.43623e+06
	C11 H15 N O6	257.09	0.651	9.77793e+06		573392	554230	1.36235e+06	977455	810210	5.921e+06	3.26492e+06	4.66211e+06	3.71789e+06	2.93568e+06	4.24549e+06	4.14114e+06	3.69578e+06	4.99954e+06	2.43583e+06	1.00232e+07	1.0563e+07	7.76692e+06	8.61157e+06	6.87955e+06	17643.8	8810.25	10273	2.44473e+06	2.02017e+06	2.7693e+06	21290.6	10553.5	12216.2	2.62113e+06	2.02017e+06	2.59468e+06
Levulinic acid	C5 H8 O3	116.047	0.651	6.66566e+06	Superpathway of L-lysine degradation;Superpathway of branched chain amino acid biosynthesis;Other	437144	550409	1.7167e+06	427986	413181	2.81737e+06	2.13914e+06	4.33167e+06	1.61837e+06	3.87243e+06	1.01081e+06	783182	660582	649538	198304	5.35335e+06	1.57011e+07	7.96948e+06	1.28596e+07	2.19686e+06	214351	121616	104329	604275	633436	830623	1.19279e+06	595694	456301	1.01398e+06	732030	732030
R-L3	C25 H20 F N3 O	397.159	0.651	1.76541e+06		838152	845058	666946	424811	359906	1.66127e+06	1.36289e+06	556838	1.07548e+06	695249	771303	243708	392817	177620	357834	297850	308163	503671	126580	235758	16200.1	7773.47	10290.1	921795	763439	1.10505e+06	21621.6	10252.6	13413.4	1.02253e+06	763439	1.00595e+06
biotinamide	C10 H17 N3 O2 S	243.104	0.652	4.31195e+06		1.22261e+06	1.59489e+06	1.08435e+06	1.25615e+06	4.54909e+06	1.52225e+06	1.55176e+06	1.72377e+06	1.89742e+06	1.70577e+06	1.28472e+06	1.16337e+06	462937	5.46949e+06	829353	2.00678e+06	1.99747e+06	2.29096e+06	1.99677e+06	1.1583e+06	6149.57	2796.06	2809.43	1.40164e+06	1.51615e+06	1.78587e+06	8936.59	3998.62	3954.75	1.59737e+06	1.51615e+06	1.59093e+06
Diethylpyrocarbonate	C6 H10 O5	162.053	0.652	8.74492e+07	Other	5.9337e+07	5.50701e+07	6.29191e+07	9.13119e+07	9.28792e+07	8.16357e+07	4.19378e+07	7.58532e+07	6.20269e+07	7.45878e+07	2.62302e+07	2.20137e+07	1.81906e+07	2.45713e+07	1.06652e+07	4.23746e+07	7.67702e+07	6.12937e+07	4.48531e+07	2.34995e+07	148835	33597.4	124727	2.64344e+07	2.93416e+07	3.30623e+07	208113	46320.6	169582	2.97654e+07	2.93416e+07	2.97347e+07
(Carbamoylamino)(4-hydroxyphenyl)acetic acid	C9 H10 N2 O4	210.064	0.652	1.76236e+06		372639	236044	410554	347009	165458	1.36439e+06	1.40195e+06	777026	498535	550799	1.46592e+06	1.63436e+06	1.6401e+06	2.36483e+06	611791	1.00226e+06	995566	1.36499e+06	1.42007e+06	730532	4443.21	2132.04	2073.38	325440	480322	448804	7113.86	3341.89	3183.07	381747	480322	391115
L-(+)-ERGOTHIONEINE	C9 H15 N3 O2 S	229.089	0.652	7.51256e+06		449343	366018	688187	488276	477704	378591	302107	1.09127e+06	243962	330127	968576	1.27285e+06	474994	1.42374e+06	355859	212947	281128	360039	505707	507831	11411.3	5475.63	5324.99	549647	668089	574824	12057.9	5774.2	5604.04	561476	668089	562963
	C8 H15 N10 O2 P	314.111	0.653	1.49114e+06	Superpathway of chorismate metabolism;Other	70084.7	47603.9	45908.5	23255.8	56894	121014	629615	464497	427564	624243	60870.2	139757	166739	171947	32844.3	792127	808561	618110	1.47545e+06	533932	5051.23	2423.79	2357.11	205905	202392	203631	4980.58	2391.08	2326.47	204764	202392	204772
	C20 H43 N7 O9 P2 S	619.232	0.653	2.39832e+06		1.327e+06	1.19841e+06	1.52851e+06	1.24066e+06	1.77834e+06	334202	507986	600623	923370	260593	31179.4	46248.1	68536.3	39607.7	33367.1	238484	1.29525e+06	1.07303e+06	132422	316088	4072.59	1771.96	1900.44	835773	673290	494298	2467.11	1088.73	1184.59	665596	673290	664091
N-Acetyl-L-histidine	C8 H11 N3 O3	197.08	0.653	2.3848e+07		4.22038e+06	8.75221e+06	5.49655e+06	8.26731e+06	1.01147e+07	3.697e+06	3.90575e+06	5.55643e+06	2.76503e+06	6.22476e+06	2.25361e+07	2.34564e+07	2.0647e+07	2.15843e+07	1.91881e+07	5.31935e+06	1.67668e+07	2.01472e+07	1.97279e+07	1.44901e+07	11883.7	5635.53	6316.68	9.31807e+06	9.60139e+06	8.75332e+06	11024.7	5241.69	5890.48	9.04129e+06	9.60139e+06	9.02974e+06
Trigonelline	C7 H7 N O2	96.0211	0.654	2.33844e+07		1.72982e+07	2.00338e+07	1.05244e+07	1.8398e+07	1.381e+07	1.34123e+07	5.33517e+06	1.78167e+07	6.01071e+06	2.10783e+07	2.18001e+06	6.20377e+06	4.36119e+06	2.39215e+06	5.97296e+06	4.7409e+06	9.45134e+06	1.14378e+07	5.58376e+06	1.23278e+07	280355	168662	185671	9.85196e+06	6.92065e+06	6.51609e+06	181241	110427	123138	8.10955e+06	6.92065e+06	8.29927e+06
1-(2-Deoxypentofuranosyl)-5-methyl-2,4(1H,3H)-pyrimidinedione	C10 H14 N2 O5	242.09	0.654	2.33461e+06	Other	940219	1.83806e+06	2.0676e+06	2.69909e+06	1.24737e+06	576929	782878	384455	436089	837378	1.31707e+06	778225	2.57114e+06	1.04798e+06	1.39813e+06	232726	300576	488418	442472	183696	6587.9	3161.15	4184.57	649804	745983	833822	9618.78	4540.98	5915.5	741616	745983	741966
	C18 H29 N5 O9	459.195	0.654	4.76991e+06		97737.9	176885	93322.9	231800	117023	409631	129812	284066	251577	447601	51474.3	77340.3	69023	80957.6	111853	122574	145842	117745	49303.6	90164.9	8741.11	3837.06	4115.27	1.74517e+06	1.33042e+06	1.51315e+06	7326.76	3234.87	3489.7	1.62214e+06	1.33042e+06	1.63733e+06
apronalide	C9 H16 N2 O2	184.121	0.654	1.63916e+06		77735.5	1.05187e+06	304565	953266	401311	64572.3	83659.7	68941.2	60935	72581.7	970507	1.61083e+06	1.59151e+06	1.38107e+06	1.47822e+06	1.30696e+06	1.32655e+06	1.48147e+06	1.52825e+06	977956	28070.9	19206.8	17360.2	481982	461397	451984	25941.7	17798.1	16130.8	466925	461397	467045
glu-asp	C9 H14 N2 O7	262.08	0.656	6.80503e+06		1.68225e+06	6.67618e+06	3.05145e+06	5.33998e+06	6.37853e+06	1.11048e+06	805043	133977	1.0837e+06	830266	2.39903e+06	1.62921e+06	1.81981e+06	1.49777e+06	890860	457102	316325	338529	1.01005e+06	590200	11199.2	23794.1	6168.68	1.56784e+06	1.1178e+06	1.6289e+06	11838.8	25102	6494.55	1.60184e+06	1.1178e+06	1.59504e+06
	C15 H28 N3 O P S	329.17	0.656	2.98186e+06		151513	161834	47328.2	114582	54137.4	192483	408580	341398	278757	231785	700120	2.79558e+06	513948	2.30816e+06	749197	1.04228e+06	645501	785851	801752	728419	5693.04	2533	2619.62	159697	177316	122290	4342.72	1948.69	2032.69	142311	177316	139308
		215.14	0.656	1.82647e+06		432726	958825	520403	901740	669513	459683	394521	700956	356731	549259	1.73871e+06	1.63002e+06	1.80494e+06	1.61811e+06	1.15878e+06	1.25648e+06	2.23921e+06	1.4319e+06	2.26712e+06	1.12654e+06	8823.59	3909.42	5101.87	425712	453026	531626	12370.3	5403.36	6953.09	479754	453026	477803
	C16 H24 N8	328.211	0.656	2.98344e+06		1.00613e+06	1.40239e+06	993690	2.46685e+06	1.21149e+06	286823	319545	632391	282082	314228	2.40716e+06	3.22354e+06	2.36559e+06	3.11679e+06	1.2613e+06	316231	439546	233981	660807	142623	5624.67	2447.26	3572.74	433401	536282	573930	8621.14	3681.06	5275.46	501946	536282	504972
	C10 H28 N6 O2 P2 S	358.149	0.656	4.57539e+06		576918	662246	601312	242861	446501	207231	364499	547656	297904	341201	2.018e+06	4.38237e+06	2.45921e+06	4.28485e+06	3.12303e+06	1.13298e+06	425718	376878	579472	718690	7526.31	3611.44	4780.64	482475	359611	448692	6842.6	3294.04	4374.72	464249	359611	467027
		98.0359	0.656	1.51666e+06		245304	522756	252273	470295	315036	149421	200836	362101	131075	149078	1.0026e+06	1.58664e+06	1.54767e+06	1.62461e+06	790711	1.05559e+06	247660	610639	638205	477392	15335.8	8427.89	9499.07	257450	344845	306443	19310.5	10515	11743.8	280102	344845	283515
dihydropyranone	C5 H6 O2	98.0367	0.656	3.72376e+07		5.78752e+06	3.07059e+06	5.55889e+06	5.47676e+06	5.18183e+06	9.72189e+06	9.25105e+06	3.33256e+07	7.69958e+06	7.61066e+06	1.14722e+07	7.93451e+06	6.77669e+06	8.43083e+06	9.52203e+06	1.01804e+07	1.19153e+07	1.26113e+07	1.20169e+07	8.13882e+06	321118	205069	155328	6.97292e+06	5.26938e+06	5.9918e+06	266394	171162	130444	6.45217e+06	5.26938e+06	6.51786e+06
LNK	C16 H31 N5 O5	188.116	0.657	3.84438e+07	Superpathway of L-lysine degradation	3.524e+06	8.85561e+06	7.30312e+06	3.64796e+06	5.55149e+06	1.56563e+06	2.84959e+06	1.61329e+06	6.086e+06	3.24805e+06	3.36153e+07	2.14759e+07	2.82846e+07	3.36639e+07	2.62899e+07	1.22786e+07	1.61347e+07	2.74155e+07	2.10095e+07	2.37427e+07	35213	21395.6	19179.8	1.45564e+07	1.18438e+07	1.24285e+07	29120.1	17803.3	16059.5	1.34507e+07	1.18438e+07	1.35417e+07
5-(hydroxymethyl)-4-methoxy-2,5-dihydrofuran-2-one	C6 H8 O4	126.032	0.657	2.1767e+07		1.53054e+07	1.17798e+07	1.05715e+07	1.92353e+07	2.55371e+07	1.80728e+07	1.00919e+07	2.19504e+07	1.37619e+07	2.09381e+07	1.58063e+07	7.93492e+06	1.24965e+07	1.19243e+07	6.62736e+06	1.27754e+07	1.0566e+07	2.45823e+07	1.90845e+07	1.79491e+07	661985	489800	514276	9.39112e+06	8.8131e+06	1.26282e+07	1.10483e+06	798412	819197	1.11465e+07	8.8131e+06	1.091e+07
	C12 H19 N3 O9	349.112	0.657	3.80959e+06		302310	996009	303368	512705	725918	74195.5	184792	323199	210517	167418	1.71112e+06	1.46172e+06	2.02703e+06	3.30958e+06	1.44738e+06	368474	203892	61855.1	175010	307812	10992.9	5587.39	6982.61	440034	389827	370063	8991.23	4599.85	5786.35	404640	389827	405535
Alanylclavam	C8 H12 N2 O4	200.08	0.657	1.03557e+07		5.50204e+06	3.46378e+06	3.37696e+06	1.38011e+06	2.81771e+06	4.02939e+06	5.16699e+06	3.63456e+06	5.11948e+06	3.67853e+06	7.94044e+06	7.45081e+06	6.95223e+06	6.36911e+06	7.72115e+06	7.14945e+06	5.03173e+06	4.01714e+06	4.05261e+06	6.21358e+06	55602.2	38081.3	40160.8	4.78548e+06	3.73643e+06	3.24184e+06	37043.9	25676.6	27409.4	3.99846e+06	3.73643e+06	4.03631e+06
alpha-D-Galp-(1->3)-beta-D-Galp-(1->4)-beta-D-GlcpNAc	C20 H35 N O16	545.195	0.657	1.45223e+06		297518	263661	324370	441681	178164	622041	1.44822e+06	717282	1.05086e+06	736697	200070	189911	147889	172996	105242	470718	603583	534315	837445	519689	16321.2	8969.42	10109.4	246438	323557	263370	17693.8	9694.61	10894.2	254185	323557	255581
	C24 H39 N5 O14	621.247	0.657	2.75009e+06		171760	214598	82503.1	731913	261837	638010	203773	257842	1.41515e+06	453436	35910.7	34646.9	34487.6	32713.9	26284.8	36616.1	22542.3	26953	22052.5	37307.8	4467.57	1979.42	2122.95	2.66672e+06	2.038e+06	2.59865e+06	4314.07	1913.76	2055.05	2.62995e+06	2.038e+06	2.63549e+06
1-Methyladenine	C6 H7 N5	149.07	0.657	1.0705e+07		2.68156e+06	4.17153e+06	5.34308e+06	6.05235e+06	3.95068e+06	2.70479e+06	1.70898e+06	3.54202e+06	2.28172e+06	4.7824e+06	8.33134e+06	8.13408e+06	8.07415e+06	4.83981e+06	4.65137e+06	1.04172e+07	7.73196e+06	8.05001e+06	6.60043e+06	4.92384e+06	3488.19	1545.49	1657.55	3.18225e+06	3.08859e+06	2.7264e+06	2922.81	1302.53	1405.15	2.95748e+06	3.08859e+06	2.95064e+06
	C13 H19 O P S	254.09	0.657	1.01725e+07		1.45341e+06	1.4841e+06	969726	1.24045e+06	1.81086e+06	1.20444e+06	852980	2.89969e+06	857429	3.41533e+06	1.64379e+06	4.53503e+06	1.43026e+06	8.30228e+06	3.41487e+06	3.13104e+06	3.21988e+06	6.83607e+06	1.06155e+07	3.57278e+06	12382.1	5756.11	7923.64	2.24573e+06	3.2454e+06	2.36017e+06	13111.7	6082.5	8355.38	2.29593e+06	3.2454e+06	2.30967e+06
	C7 H16 N9 O3 P	305.111	0.657	4.90887e+06		290782	284600	308280	377481	339132	2.79e+06	2.79261e+06	2.6037e+06	2.84161e+06	2.44092e+06	1.44808e+06	1.5516e+06	1.53093e+06	1.90884e+06	955213	4.74722e+06	3.70928e+06	4.831e+06	3.95472e+06	3.90006e+06	25732.4	13781	16076.5	1.27213e+06	1.24058e+06	1.21702e+06	24358.2	13069.9	15276.2	1.24454e+06	1.24058e+06	1.2446e+06
	C5 H19 N6 P3	256.089	0.658	7.93933e+06		573928	505581	708410	580082	589800	2.45385e+06	2.63965e+06	2.36278e+06	2.50591e+06	2.37655e+06	2.44305e+06	2.34986e+06	1.50286e+06	2.22629e+06	2.54533e+06	5.03142e+06	7.15551e+06	5.2603e+06	5.82908e+06	5.55814e+06	4836.35	2142.82	3128.28	2.42807e+06	1.68927e+06	2.14844e+06	4132.27	1840.42	2700.93	2.27573e+06	1.68927e+06	2.30258e+06
	C13 H21 N5 O7	359.143	0.658	3.4665e+06		923758	1.34392e+06	1.09881e+06	3.1722e+06	3.54129e+06	1.98231e+06	456062	1.97576e+06	1.66808e+06	819621	1.11808e+06	493785	1.37688e+06	1.23367e+06	1.67589e+06	1.40653e+06	2.91909e+06	3.13133e+06	1.08073e+06	1.47214e+06	7194.15	6673.84	4569.66	795139	774792	819815	7489.4	6937.58	4743.3	807648	774792	807310
	C4 H4 N6 O4	200.03	0.658	756613		126262	35436.2	79039.6	46800	44466	496107	759560	294707	341288	666660	67224.1	66639.2	65834.9	60948.2	52749	283627	61011.3	68074.2	107461	123007	8726.38	3866.35	5044.42	110719	102505	101755	7871.19	3499.68	4582.12	106186	102505	106293
	C7 H23 N6 O9 P	366.128	0.658	1.42773e+06		107350	380306	146855	204741	226249	702550	614271	462587	449771	476294	477809	819052	192251	741258	942635	489584	693198	1.10084e+06	1.03641e+06	654594	13564.7	6280.78	8688.31	147950	167899	93919.4	9022.63	4228.21	5920.6	123519	167899	117075
deaminohydroxyblasticidin S	C17 H25 N7 O6	423.185	0.659	781542		323279	242349	246800	302718	139771	218700	789779	155271	482485	499658	141627	184387	109709	83636.6	91490.8	68565.5	43617.4	63830.9	80046.2	104529	4589.15	2033.29	2968.39	294438	255337	234443	3551.78	1586.46	2335.06	264128	255337	264834
3-Aminosalicylic acid	C7 H7 N O3	153.042	0.659	2.93266e+06	L-tryptophan degradation XI (mammalian, via kynurenine);Other	1.11766e+06	919348	759168	612970	649715	704668	498631	595018	433431	665424	2.02717e+06	2.48045e+06	1.83862e+06	2.48376e+06	1.00891e+06	1.10325e+06	1.08181e+06	938617	560467	865872	19908	5634.28	15172.7	898217	829619	726972	15721.1	4482.94	12164.3	813132	829619	811931
		259.128	0.66	275513		94600.3	52970.2	63830.3	34499	130168	58761.7	29998.9	65803.2	64178.5	52476.7	255032	193469	164463	162911	102367	206153	194565	153978	178588	164820	4019.84	1781.05	2600.14	66694.4	68104.8	59947.1	3550.23	1579.56	2315.69	63399.5	68104.8	63233.3
5-hydroxy-4-methoxy-5,6-dihydro-2H-pyran-2-one	C6 H8 O4	144.042	0.66	3.89834e+07	Other	2.94375e+07	1.92324e+07	1.86103e+07	2.12567e+07	3.06939e+07	3.89053e+07	1.5189e+07	2.1506e+07	1.48112e+07	2.70061e+07	3.64634e+06	4.0613e+06	6.51922e+06	3.3248e+06	3.65827e+06	1.13398e+07	2.46909e+07	1.48688e+07	1.28872e+07	1.15713e+07	1.34825e+06	91552.4	94586.8	1.03906e+07	6.84163e+06	1.04488e+07	1.35917e+06	92267	95297.4	1.04235e+07	6.84163e+06	1.04159e+07
	C14 H20 N3 O P S	309.106	0.66	9.20743e+06	Other	2.90785e+06	1.8827e+06	3.96556e+06	7.46042e+06	3.82741e+06	3.57462e+06	1.45516e+06	4.5692e+06	7.89462e+06	7.2451e+06	1.715e+06	2.58992e+06	2.79475e+06	3.26092e+06	1.90622e+06	1.50231e+06	1.34643e+06	1.56835e+06	1.20297e+06	2.12305e+06	13301.2	7087.81	8603.56	4.25598e+06	2.88051e+06	2.82962e+06	8601.31	4641.89	5707.51	3.50378e+06	2.88051e+06	3.60315e+06
	C10 H17 N3 O7	291.107	0.66	4.99043e+06		1.34953e+06	1.67762e+06	947521	1.74152e+06	2.11218e+06	391438	168039	414701	286658	165210	6.62631e+06	5.45056e+06	5.12521e+06	6.22216e+06	3.70837e+06	883333	764892	594439	821800	1.45775e+06	7833.97	3981.78	4976.07	671901	1.08693e+06	961644	13202.2	6550.21	7994.89	799651	1.08693e+06	829178
Betaine	C5 H11 N O2	117.079	0.66	1.49677e+09	Superpathway of L-lysine degradation;Superpathway of linamarin and lotaustralin biosynthesis;Superpathway of indole-3-acetate conjugate biosynthesis;Superpathway of branched chain amino acid biosynthesis;Other	2.98361e+07	1.66801e+07	2.37177e+07	2.37459e+07	1.50273e+07	5.04276e+07	9.60164e+07	3.80109e+07	9.49515e+07	5.30843e+07	3.04016e+07	3.13316e+07	2.89406e+07	2.5284e+07	2.67416e+07	5.04448e+07	2.59894e+07	2.15698e+07	2.07646e+07	2.40683e+07	2.73458e+06	2.38569e+06	2.2324e+06	3.33229e+08	2.65359e+08	2.48641e+08	1.97989e+06	1.74446e+06	1.64878e+06	2.89825e+08	2.65359e+08	2.92437e+08
	C12 H18 N2 O6	286.116	0.66	993420		835678	759211	309923	540202	579474	1.06293e+06	517648	280512	530193	507594	674587	929334	486297	739388	1.06714e+06	674548	739773	711716	568563	636791	7083.5	3666.29	4581.8	599467	442926	494192	5614.84	2927.79	3686.38	543602	442926	550796
	C16 H25 N5 O8	415.17	0.66	1.84006e+06		408113	513852	430265	375454	417566	149774	210182	202896	126499	215436	1.41736e+06	1.85934e+06	1.51536e+06	1.39341e+06	1.10109e+06	507152	453247	296497	387525	310194	6473.71	2868.27	4187.37	251199	273086	261155	6802.95	3008.69	4384.42	256068	273086	256282
3-Hydroxy-2-methylpyridine	C6 H7 N O	109.053	0.661	964739		493969	218026	460001	259821	182962	326359	318091	751674	376986	340712	454298	222727	432961	325999	294415	635681	492433	632542	301931	432470	12183.7	5004.06	9320.5	474987	327076	328145	8143.97	3384.91	6381.15	397516	327076	407576
D-(+)-Maltose	C12 H22 O11	342.116	0.661	3.30001e+07	Other	1.16303e+07	1.64447e+07	2.50118e+07	3.56016e+07	3.59593e+07	2.39516e+07	1.8085e+07	2.71928e+07	2.2859e+07	2.23221e+07	8.93169e+06	1.46323e+07	1.01082e+07	1.00694e+07	1.04885e+07	2.63234e+07	3.39741e+07	3.31508e+07	3.30277e+07	2.53592e+07	62130.6	35604.7	40451	1.19107e+07	1.10788e+07	1.35423e+07	74902	42611.1	48060.8	1.27659e+07	1.10788e+07	1.2692e+07
Gly-l-pro	C7 H12 N2 O3	172.085	0.661	6.32657e+06		5.06997e+06	3.02249e+06	5.43899e+06	5.61478e+06	4.88257e+06	5.72651e+06	1.50369e+06	724864	1.21365e+06	3.00814e+06	2.01654e+06	910299	1.58347e+06	1.17682e+06	2.73824e+06	3.74208e+06	617779	3.14911e+06	421061	895567	8874.22	4315.05	3611.91	1.03952e+06	1.78106e+06	1.51555e+06	15277.4	7242.19	5913.53	1.24445e+06	1.78106e+06	1.30127e+06
R-(+)-Etiracetam	C8 H14 N2 O2	170.105	0.661	827841		133012	240139	95552.6	91944.4	89867.4	68372	90686.6	77671	106036	71624.1	563597	667904	503611	633455	452616	276609	163829	516711	284280	361299	4873.19	5441.19	3900.45	245971	198034	172902	3355.73	3788.94	2746.95	208863	198034	210258
	C18 H28 N3 O2 P3 S	443.109	0.662	913678		49137.5	37405.6	47393.5	45077.1	55385.8	144164	287501	276645	135231	262509	84106.5	66327.7	69519.5	88765.7	50493.7	555472	1.22864e+06	933894	495800	377236	7762.66	4017.81	5021.1	122682	123713	165725	12910.6	6527.89	7973.5	145472	123713	143278
	C6 H18 N7 O5 P	299.112	0.662	1.40303e+06		766408	484902	877560	2.49968e+06	545568	38648.7	238967	210254	69565.1	347451	2.87953e+06	1.6872e+06	1.74839e+06	558002	404933	691770	200939	458364	398727	130268	3583.12	1587.56	2317.66	89120.9	147251	194357	22371.5	8572.1	11022.5	152001	170804	170804
	C7 H22 N7 O P3	313.11	0.662	634855		65043.7	17055.1	82404.2	10458.8	92282.3	329887	341190	191047	235403	175350	273395	305510	230929	295158	207908	591626	468957	326182	295652	376371	3571.13	1582.24	2309.9	137763	121647	90834.6	2362.58	1059.56	1566.01	114709	121647	113683
	C5 H17 N9 S2	267.105	0.662	985774		135141	44186.6	116788	169940	208926	36699	154692	79922.2	116215	87645	638078	662436	968213	108803	443731	60167.6	354309	291347	279860	67911.2	3327.41	1474.26	2152.26	147864	111537	141932	3149.67	1398.17	2045.09	144656	111537	145150
	C14 H26 N2 O8	350.169	0.662	7.50788e+06		466721	395870	522644	266101	624796	304894	234354	164849	177916	217340	5.5241e+06	6.06192e+06	6.85068e+06	5.24621e+06	6.50687e+06	4.43918e+06	2.46087e+06	2.43134e+06	3.13117e+06	3.62826e+06	9455.19	4672.93	6115.87	1.96406e+06	1.38105e+06	1.57912e+06	7281.87	3628.59	4788.68	1.75793e+06	1.38105e+06	1.78888e+06
		317.111	0.663	481232		74416.1	44162.3	49746.7	40666.4	31610.6	336546	442880	165039	509723	297063	145019	113616	116825	124855	46089.2	237450	234526	255967	272707	262197	6017.5	3114.55	3892.28	130291	103286	86558.1	3954.86	2072.3	2622.27	108133	103286	108866
N-Methyl-2-pyrrolidone	C5 H9 N O	82.0418	0.663	1.8382e+08		2.90111e+06	774109	416854	1.24656e+06	2.96189e+06	4.23198e+06	2.71459e+06	1.82177e+06	4.39841e+06	5.11359e+06	420269	295271	178188	511943	850951	1.50271e+06	1.10453e+06	475975	195315	829460	816844	21483.2	439796	3.21911e+07	3.16639e+07	2.47158e+07	617782	16390.3	338508	2.85737e+07	3.16639e+07	2.82983e+07
3579	C9 H13 N3 O6	259.08	0.663	7.75895e+06		2.07257e+06	2.61654e+06	1.44149e+06	1.79845e+06	2.24265e+06	953404	1.16066e+06	1.15451e+06	670061	1.42691e+06	7.06459e+06	6.83139e+06	6.02273e+06	2.31219e+06	6.10579e+06	2.53942e+06	1.04394e+06	1.17332e+06	1.83314e+06	2.62892e+06	47916.4	26106.4	29873.7	1.83642e+06	2.09804e+06	1.60168e+06	41240.3	22581.3	25969.7	1.7266e+06	2.09804e+06	1.71047e+06
	C13 H24 N O2 P3	319.102	0.663	8.07755e+06		3.03361e+06	1.73134e+06	1.78821e+06	1.91378e+06	3.12082e+06	523322	1.14751e+06	1.4329e+06	837278	1.11368e+06	5.47801e+06	6.77413e+06	7.43425e+06	8.78667e+06	3.33016e+06	1.1901e+06	1.28101e+06	357462	1.16325e+06	1.18884e+06	13979.1	7235.34	9042.07	1.8214e+06	1.50042e+06	1.98676e+06	15866	8172.61	10164.6	1.91067e+06	1.50042e+06	1.89807e+06
	C8 H20 N O5 P	241.108	0.663	2.79283e+06		19322.8	13703.1	28228.2	122143	19541.8	480940	329270	1.60644e+06	560928	432369	48500.8	445386	48073	36972.1	48789.3	2.78928e+06	951243	1.35859e+06	123245	265533	3499.53	1550.52	2263.59	357393	262233	355118	3468.62	1537.31	2245.01	356146	262233	356366
	C6 H21 Cl N8 O S	288.125	0.663	785349		608166	402935	808256	541622	522510	473209	404271	640126	218211	519925	670612	613595	561893	383261	326672	412200	413627	233672	531361	63258.9	4427.08	1961.49	2863.56	142083	120110	188979	7339.73	3177.42	4534.59	168328	120110	163489
	C11 H12 N4 O3	248.091	0.663	703733		104170	104524	88300.1	121910	142229	101298	15386.2	20518.3	51401.6	14805.5	702213	757222	684475	318331	485200	52996.6	388660	206944	345595	30574.5	3103.58	1318.58	2007.48	71557.6	109298	95409.7	4629.61	1933.02	2893.02	82203.5	109298	84470.3
	C17 H32 N10 P2 S	470.201	0.663	249988		130086	7954.44	71347.6	24683.4	40814.7	34872.3	84283.5	60315.2	46717.4	51369.3	43661.4	70107.5	52099.3	346169	116400	20518.3	71045	37041.6	105157	38808.9	2141.92	910.012	1385.45	14114.7	38094.3	43162.7	3454.1	1441.18	2155.43	17364	40628.5	40628.5
	C14 H22 N6 O4	338.169	0.664	1.00877e+06		225279	62325.4	88925.8	258540	148008	373523	92868.1	141389	155169	552637	44716.9	48593.8	71311	44415.3	53258.2	57685.2	39315.5	36944.6	30305.9	46555.3	6740.55	3488.79	4359.97	1.00877e+06	815840	745119	4843.38	2532.27	3197.06	874227	815840	880648
Nicotinic acid	C6 H5 N O2	123.032	0.664	8.96353e+06	L-tryptophan degradation XI (mammalian, via kynurenine);Adenosylcobalamin biosynthesis I (anaerobic);Adenosylcobalamin biosynthesis II (aerobic);Other	2.76859e+06	2.26273e+06	3.89232e+06	2.63658e+06	2.97176e+06	4.1856e+06	1.40445e+06	1.04587e+06	5.42816e+06	3.98456e+06	1.12229e+06	3.05806e+06	505960	295635	856813	4.24313e+06	3.84465e+06	4.4499e+06	6.20843e+06	6.50981e+06	102121	102432	82997.8	3.65673e+06	2.24771e+06	2.37382e+06	64159.7	65220.1	53566.5	2.96702e+06	2.24771e+06	3.09276e+06
Cystathionine ketimine	C7 H9 N O4 S	203.025	0.664	1.17244e+06		125385	114058	126603	141114	89683.3	106428	70863.9	71416.2	82304.8	129579	1.01196e+06	858098	798180	1.09563e+06	481120	175962	223463	261779	204003	182615	3969.33	1758.67	2567.47	204503	149136	189798	3597.66	1599.34	2342.72	196526	149136	197828
	C6 H19 N8 O P	250.142	0.664	654879		53176	202444	117736	152406	126797	45663.1	46400	40211.3	42345.7	49601.3	488292	628202	591877	363514	302256	491676	446738	344101	443097	47471.6	8052.23	4621.07	5208.4	128574	116792	110123	6720.51	3879.7	4398.94	119287	116792	119421
		382.159	0.665	938833		255103	273837	228959	232404	230152	197028	219193	207038	192508	177607	559257	381716	563622	729244	416517	925459	539830	450445	326475	443098	14559.8	7854.51	9144.37	279172	227138	258894	13222.1	7156.32	8359.03	268499	227138	269611
NS1800000	C8 H9 N O4	183.053	0.665	5.34367e+06		3.25104e+06	2.09602e+06	1.4214e+06	1.42594e+06	1.21502e+06	719742	932658	2.8339e+06	3.59529e+06	2.37001e+06	4.30684e+06	5.1966e+06	4.33949e+06	3.382e+06	3.5314e+06	4.31531e+06	3.78926e+06	2.8297e+06	2.58864e+06	3.05372e+06	33702.4	13514	20108.5	2.15808e+06	2.14186e+06	1.94217e+06	29770.8	11987.4	17911.9	2.05163e+06	2.14186e+06	2.04845e+06
Pyridoxal	C8 H9 N O3	167.058	0.665	6.42218e+06	Other	3.31531e+06	3.50393e+06	2.26975e+06	3.62628e+06	3.45754e+06	6.60737e+06	2.5251e+06	4.16393e+06	4.72634e+06	5.74648e+06	3.17344e+06	2.12188e+06	1.81726e+06	2.28347e+06	1.50294e+06	5.13271e+06	3.85077e+06	4.02424e+06	1.77107e+06	3.70657e+06	37836.8	45400	37709.4	1.92488e+06	2.22366e+06	1.75163e+06	34022.6	40970.7	34153.8	1.84368e+06	2.22366e+06	1.83234e+06
D-ribosylnicotinate	C11 H13 N O6	255.074	0.665	1.52893e+07		1.61704e+06	3.19882e+06	4.86553e+06	5.49678e+06	5.11852e+06	4.45133e+06	3.96476e+06	6.08679e+06	8.18378e+06	4.19037e+06	5.57584e+06	6.45686e+06	2.13227e+06	5.15906e+06	1.25138e+06	1.11875e+07	1.63862e+07	1.43124e+07	1.944e+07	1.25781e+07	19761.1	10151	12529.5	3.45198e+06	4.20389e+06	4.34695e+06	27625.1	13992.1	17031.8	3.88668e+06	4.20389e+06	3.90967e+06
Ethanal tetramer	C8 H16 O4	176.105	0.665	537301		177078	171382	135884	214556	158137	65705.6	83752.5	88281.7	68494.6	49586	497083	544408	352380	414105	255349	72828.7	57462.5	53451.5	51649.4	53822.2	12772.9	4090.68	5574.35	91853.3	40076.1	96357.8	13601.4	4345.97	5908.59	94105.6	40076.1	94105.6
	C15 H31 N2 P S	302.195	0.666	945155		31871.6	20843.5	35328.1	29671.2	63795.4	25132.5	55013.3	60347.3	38461.1	24143.1	138677	95494.7	45589.3	99700.3	36371.7	48515.2	43433.7	34972	67832.7	29254.4	5043.75	2610.55	3262.44	53965.1	46722.9	73270.1	8751.71	4413.99	5378.61	64742.2	46722.9	62813.9
N-Acetyl-2-pyrroline	C6 H9 N O	111.068	0.666	2.79771e+07		3.83004e+06	6.88426e+06	1.33058e+07	1.02499e+07	8.17661e+06	6.58681e+06	7.20888e+06	9.7136e+06	4.39814e+06	5.24226e+06	4.51139e+06	4.87156e+06	4.61908e+06	3.90667e+06	4.65449e+06	8.76802e+06	4.18884e+06	6.14049e+06	4.18849e+06	5.90828e+06	104299	343447	251105	9.41484e+06	7.56637e+06	5.45738e+06	62329.7	208234	154499	7.44519e+06	7.56637e+06	7.42049e+06
	C6 H16 N5 O5 P	269.09	0.666	2.8655e+06		983994	821434	486119	669594	808007	1.94761e+06	1.45972e+06	1.17869e+06	1.41564e+06	1.50036e+06	1.24114e+06	1.36893e+06	800784	1.20957e+06	1.28604e+06	2.04112e+06	2.88825e+06	1.91943e+06	2.18405e+06	1.70815e+06	35160.4	19322.5	21778.4	830702	865263	838838	35596.6	19553.6	22029.1	834721	865263	834819
	C16 H25 N O P2	309.142	0.666	7.50248e+06		600163	567739	776160	336592	645866	402480	568705	209874	263849	327195	5.33347e+06	5.97204e+06	6.69785e+06	5.01391e+06	6.63859e+06	3.89397e+06	1.99506e+06	2.1497e+06	3.01104e+06	3.63713e+06	11834.2	6529.48	7654.68	1.99128e+06	1.40837e+06	1.5106e+06	8614.56	4799.63	5682.48	1.73632e+06	1.40837e+06	1.77059e+06
Nicotinamide	C6 H6 N2 O	122.048	0.666	5.50895e+07	Other	6.43596e+06	785431	1.10732e+07	279848	469747	8.51844e+06	1.32194e+07	5.43978e+07	8.56588e+06	6.42044e+06	2.34793e+07	1.36116e+07	1.46563e+07	3.33595e+06	1.28524e+07	3.79329e+06	1.99651e+07	1.55167e+07	2.13089e+07	1.33827e+07	485032	573699	604647	1.20674e+07	1.43966e+07	1.43181e+07	614510	719991	751733	1.31565e+07	1.43966e+07	1.32234e+07
N-Acetylglucosaminitol	C8 H17 N O6	223.106	0.666	6.57395e+06		1.24197e+06	1.8495e+06	2.06086e+06	1.67038e+06	1.99497e+06	2.30406e+06	2.78747e+06	3.01902e+06	3.48598e+06	2.66723e+06	1.82733e+06	1.98088e+06	1.69327e+06	2.28648e+06	1.74281e+06	6.53888e+06	3.00761e+06	3.29246e+06	1.45038e+06	2.59041e+06	20601.6	11321.7	12760.7	1.95323e+06	1.40629e+06	1.90149e+06	19856.1	10926.1	12330.8	1.92484e+06	1.40629e+06	1.92996e+06
Nitrosoguvacoline	C7 H10 N2 O3	170.069	0.667	5.05828e+07		1.56386e+07	2.42128e+07	2.0619e+07	1.59259e+06	2.06465e+07	1.45453e+07	1.14765e+07	1.92414e+06	1.63826e+06	2.35004e+06	3.92029e+07	3.59343e+07	3.39885e+07	3.3038e+07	5.02015e+06	2.78852e+07	3.11693e+07	1.42885e+06	2.85858e+07	2.9832e+07	12286.2	14055.6	12913.3	2.26131e+07	1.60008e+07	1.5799e+07	8312.15	9620.16	8942.86	1.90371e+07	1.60008e+07	1.94532e+07
	C13 H27 N O13	405.149	0.668	1.31514e+06		218950	192547	229059	208037	228312	38876.4	48922.9	68297.4	37155.4	34058.1	740307	1.31673e+06	519898	1.24212e+06	686984	200073	63624.7	98418.8	163828	187831	7542.73	4145.14	4671.99	143758	181344	144449	7585.36	4167.73	4696.5	144076	181344	144131
Caprolactam	C6 H11 N O	113.084	0.668	1.49056e+08		1.59664e+07	1.20603e+07	3.15107e+07	2.70013e+07	1.37688e+07	2.0877e+07	1.74543e+07	2.68048e+07	1.32719e+07	1.78891e+07	1.43608e+07	8.58937e+06	1.85403e+07	1.51182e+07	1.21505e+07	3.38697e+07	7.32635e+06	1.34621e+07	7.81491e+06	1.16924e+07	604976	48767.6	34240	3.5271e+07	3.46957e+07	2.54926e+07	434896	35412.4	25118	3.05733e+07	3.46957e+07	3.01207e+07
methocarbamol	C11 H15 N O5	241.095	0.668	5.32016e+06		390598	368644	305947	403229	310158	1.51472e+06	2.26962e+06	2.61536e+06	1.93059e+06	1.14301e+06	3.04255e+06	3.16246e+06	1.22813e+06	3.74616e+06	1.99929e+06	3.96782e+06	5.46788e+06	4.28955e+06	5.20005e+06	3.19311e+06	5708.26	3275.94	3692.26	1.72705e+06	1.75285e+06	1.785e+06	5958.65	3414.3	3842.19	1.75604e+06	1.75285e+06	1.75601e+06
2-{[(2R,3S,4R,5R)-5-(6-Amino-9H-purin-9-yl)-3,4-dihydroxytetrahydro-2-furanyl]methyl}-4-hydroxybutanimidic acid	C14 H20 N6 O5	352.148	0.668	1.74771e+06		1.05418e+06	705398	911262	881858	686951	1.36902e+06	1.5163e+06	1.17661e+06	1.1343e+06	1.62435e+06	1.18477e+06	870052	701741	1.16861e+06	744721	767479	1.84659e+06	1.00417e+06	977463	784539	18063	10366.1	11683.6	463309	339454	491545	19704.1	11271.4	12663	478983	339454	475970
N~2~-Acetyl-L-ornithine	C7 H14 N2 O3	174.1	0.668	6.64914e+06	Superpathway of arginine and polyamine biosynthesis;Other	442807	621330	774919	1.31767e+06	1.36205e+06	469505	669219	1.47756e+06	596545	585968	1.7651e+06	1.70073e+06	985726	1.23583e+06	654281	2.20227e+06	1.14128e+06	1.47732e+06	1.51267e+06	1.86085e+06	14957.9	6760.7	6198.09	1.85525e+06	1.64978e+06	1.94688e+06	15983.5	7206.63	6590.81	1.90323e+06	1.64978e+06	1.899e+06
Veronal	C8 H12 N2 O3	184.085	0.668	1.09119e+07		7.10728e+06	6.26874e+06	7.27495e+06	7.78085e+06	3.97639e+06	1.16291e+07	6.77517e+06	8.97088e+06	7.89694e+06	8.46402e+06	3.92858e+06	5.40316e+06	3.39386e+06	6.35368e+06	2.18767e+06	8.12028e+06	5.0294e+06	4.86606e+06	2.13352e+06	4.32356e+06	39587.3	47735.9	47149.2	4.69497e+06	4.45392e+06	3.8548e+06	31754.4	38562.8	38361.9	4.28016e+06	4.45392e+06	4.26848e+06
glu-thr	C9 H16 N2 O6	248.101	0.668	8.50148e+06		6.71173e+06	4.88565e+06	5.95247e+06	917163	3.26379e+06	1.58201e+06	3.15778e+06	6.9681e+06	2.22629e+06	2.32712e+06	1.48521e+06	672094	1.76926e+06	3.51737e+06	2.8865e+06	1.36396e+06	3.32455e+06	3.04503e+06	791795	554352	13875.3	7208.41	9008.42	3.02341e+06	2.30044e+06	2.25859e+06	10017.6	5256.4	6635.52	2.62608e+06	2.30044e+06	2.66123e+06
	C7 H16 N9 O2 P	289.116	0.668	5.54289e+06		1.25029e+06	1.70059e+06	1.27148e+06	884846	807116	2.24115e+06	1.00507e+06	2.46627e+06	1.4177e+06	1.1589e+06	1.90927e+06	1.18591e+06	1.7324e+06	1.38234e+06	2.05703e+06	3.51067e+06	3.89476e+06	1.81046e+06	3.21689e+06	2.16039e+06	23878.1	13122.3	14790.2	792035	1.13247e+06	928365	14894	8277.93	9437.23	610611	1.03042e+06	1.03042e+06
8722455	C11 H17 N O8	291.096	0.669	2.12694e+07		1.23548e+07	3.33352e+06	1.31414e+07	1.22306e+07	3.90029e+06	2.11425e+07	1.51326e+07	8.64107e+06	2.0472e+07	1.78331e+07	2.49899e+06	2.84113e+06	5.00108e+06	2.43599e+06	3.21193e+06	1.57144e+06	1.00184e+07	1.40367e+06	3.17125e+06	9.24287e+06	22219.6	12274.2	14125.9	3.3016e+06	2.846e+06	3.36139e+06	22766.1	12565.1	14448	3.33304e+06	2.846e+06	3.32998e+06
	C9 H14 N2 O2	182.105	0.669	2.47952e+06		203651	299619	245823	278511	314589	142714	123685	132710	142263	148260	2.27468e+06	1.42181e+06	1.23551e+06	1.03764e+06	618449	430462	383983	229230	504728	221072	12930.9	7497.74	7787.32	244471	326302	213985	11260.8	6559.57	6844.62	231010	326302	227226
linatine	C10 H17 N3 O5	259.117	0.669	1.2498e+07		3.59882e+06	1.89597e+06	4.1451e+06	1.23745e+06	2.38269e+06	1.62921e+06	1.29888e+06	2.22778e+06	1.19854e+06	1.56933e+06	4.53164e+06	4.91859e+06	1.37643e+07	1.53473e+07	7.94079e+06	4.91169e+06	4.89126e+06	2.60105e+06	5.41072e+06	3.04368e+06	17910.2	9994.74	11265.1	1.71233e+06	1.89282e+06	2.1433e+06	25092.4	13805.3	15343.4	1.92929e+06	1.89282e+06	1.92664e+06
4-Aminopyridine	C5 H6 N2	94.053	0.669	2.17243e+06		407466	83844.7	387549	110689	69787.6	508858	574523	739073	283367	346825	756796	971959	490949	408541	397591	1.06592e+06	802078	452436	708932	362096	25201.4	15614.2	12525.1	344988	363241	285373	20504.5	12789.1	10328.2	316503	363241	313596
	C20 H19 N9 O S	433.144	0.67	1.79658e+06		304851	465289	648707	303617	852377	85572.6	80639	128857	79511.8	165869	1.29451e+06	1.65306e+06	1.46322e+06	1.59355e+06	1.29523e+06	190235	87134	76718	243657	74831.4	10099.1	5550.03	6255.44	309785	343924	264626	8502.81	4699.25	5326.76	288505	343924	285700
	C13 H21 N2 O2 P S	300.106	0.67	3.93866e+06		968401	2.01445e+06	1.12576e+06	1.21082e+06	1.07965e+06	2.36365e+06	2.23617e+06	1.63731e+06	1.85755e+06	2.87663e+06	1.3121e+06	2.13953e+06	2.05822e+06	1.52729e+06	1.98962e+06	1.82169e+06	2.39555e+06	3.42725e+06	1.84784e+06	3.57086e+06	28611.3	15580.6	17951.9	2.14506e+06	1.73302e+06	1.42027e+06	18795.3	10362	12089	1.77985e+06	1.73302e+06	1.78694e+06
dehydrocyclopeptine	C17 H14 N2 O2	278.105	0.67	187498		64246.7	74958.1	64366.5	9816.83	116749	64708.8	40564.6	105801	71460	86853.7	133762	80901.6	49836.3	49735.5	32599.5	193327	166747	108026	190631	60925.7	1824.89	959.871	655.892	63914.9	65626.5	75235.9	2313.12	1205.17	815.788	69694.4	65626.5	69474.6
3,4-Diaminopyridine	C5 H7 N3	109.064	0.67	720880		108591	225482	130747	110142	126441	71582	55417.6	204823	61503.7	64015.2	493465	634156	599330	333354	792241	137059	254430	269474	441518	344379	83743.8	40057.7	34034.3	263587	262842	151541	51346.2	24904.4	21460.2	211225	262842	201491
QV1MVO1R	C10 H11 N O4	209.069	0.67	7.76774e+06		1.0223e+06	669480	411091	469096	466151	2.21428e+06	3.11443e+06	4.66667e+06	2.63274e+06	3.2537e+06	3.30694e+06	4.29137e+06	1.52284e+06	3.90262e+06	2.40831e+06	5.95722e+06	7.59896e+06	6.02057e+06	7.26507e+06	6.0727e+06	12988.6	6995.72	8067.76	2.19858e+06	2.23607e+06	2.13909e+06	12554.9	6770.17	7816.98	2.16913e+06	2.23607e+06	2.16853e+06
	C11 H19 N3 O5	273.132	0.67	2.31512e+06		699388	205505	709195	222328	738571	291757	792138	678218	252539	414328	2.42215e+06	1.92757e+06	2.64844e+06	2.36324e+06	222375	587786	1.11156e+06	588846	748982	557556	3682.34	1936.86	2420.52	466122	613796	642800	6051.99	3111.84	3803.46	550865	613796	557098
thr-pro	C9 H16 N2 O4	216.111	0.671	1.76812e+07	Other	8.46293e+06	6.03486e+06	9.16348e+06	7.34517e+06	6.56868e+06	5.19415e+06	4.58807e+06	5.86308e+06	3.64881e+06	3.28293e+06	1.40705e+07	1.69421e+07	1.39739e+07	8.59526e+06	1.12894e+07	6.66558e+06	6.53795e+06	6.34829e+06	5.67338e+06	2.27195e+06	8339.36	4641.36	5425.81	5.64873e+06	4.67195e+06	4.84039e+06	6928.94	3879.78	4563.24	5.23042e+06	4.67195e+06	5.26115e+06
(1R,2S)-1-(7,8-Dihydro-6-pteridinyl)-1,2-propanediol	C9 H12 N4 O2	208.096	0.671	6.50738e+06		577125	677856	579697	490015	1.23186e+06	478905	616570	553856	609239	1.86339e+06	1.1161e+06	718588	3.45188e+06	1.69109e+06	3.12791e+06	828054	1.02559e+06	852326	111210	516956	10254.6	5566.91	5923.87	1.18511e+06	1.03967e+06	1.22357e+06	10710.7	5805.28	6167.74	1.20528e+06	1.03967e+06	1.20344e+06
	C8 H17 N3	155.142	0.671	1.78972e+06		49397.2	244637	43643.6	305562	186653	35367.6	34632.7	244394	34449.9	34939.5	498713	465538	233722	54381.9	44826.3	1.38816e+06	482340	423554	53620.5	266460	15120.5	4189.04	9045.04	244101	34741.9	206087	12445.7	3469.88	7540.15	225094	34741.9	225094
	C7 H26 N7 O3 P3	349.131	0.671	643266		161409	239479	103742	27018.4	155915	80259.5	51341.6	85165.1	82228.6	62915.6	341004	172353	284712	458503	394006	102178	91974.9	106701	73923.9	175423	4157.01	2424.39	2732.53	184386	166910	112282	2608.21	1541.61	1761.3	149506	166910	146450
N-Acetyl-6-oxo-L-norleucine	C8 H13 N O4	187.084	0.671	1.16478e+08	Superpathway of L-lysine degradation	4.28665e+07	5.91005e+07	6.11611e+07	1.12733e+08	6.66178e+07	3.41564e+07	3.59907e+07	4.2125e+07	3.51377e+07	2.81157e+07	8.64012e+07	9.16759e+07	9.61917e+07	5.81869e+07	5.59491e+07	5.79974e+07	4.72354e+07	4.11373e+07	3.77939e+07	2.76777e+07	15768.5	9636.53	5673.85	3.60837e+07	2.96478e+07	3.40576e+07	14634.1	8966.3	5292.86	3.50172e+07	2.96478e+07	3.51274e+07
	C13 H24 Cl O2 P	278.119	0.671	957893		184983	187109	275189	272433	200080	419470	309685	684165	343358	412745	259242	142916	255854	170939	358094	278217	948797	970205	812734	638182	4468.55	2606.08	2937.32	250891	186944	258998	4676.24	2722.7	3063.68	255347	186944	254556
	C12 H21 N3 O7	319.138	0.671	2.58381e+07		3.96868e+06	3.12725e+06	2.533e+06	1.93254e+06	2.45662e+06	1.66834e+06	1.60244e+06	1.37685e+06	1.42789e+06	1.97223e+06	3.30251e+07	3.01764e+06	1.39293e+07	5.19396e+06	1.29384e+07	4.58625e+06	3.58293e+06	2.95532e+06	2.94182e+06	2.4046e+06	8924.85	4837.54	5636.14	2.65796e+06	2.96905e+06	3.51638e+06	13911.1	7392.91	8448.11	3.09362e+06	2.96905e+06	3.08231e+06
	C6 H14 N5 O5 P	267.074	0.672	235747		49812.1	49874.8	44855.2	35381.4	45880.1	136417	159187	210735	123689	161394	65990	52883.7	63624.6	87247.8	57402.5	228397	203818	209889	222115	172138	7484.91	4200.33	4920.06	79700	80682.9	74662.3	6918.76	3893.13	4572.6	77217.5	80682.9	77142.4
Misonidazole	C7 H11 N3 O4	201.075	0.672	5.227e+07		5.24556e+07	4.0465e+07	1.86126e+07	1.99748e+07	3.0405e+07	4.01569e+07	1.28426e+07	3.03307e+07	2.3417e+07	4.69497e+07	3.18157e+07	1.8344e+07	1.79056e+07	2.91886e+07	1.25943e+07	1.71855e+07	1.37046e+07	1.24591e+07	2.06533e+07	1.5031e+07	27850.6	11195.9	15697	2.04065e+07	1.40086e+07	1.97045e+07	26536.4	10685.6	15006.8	2.00171e+07	1.40086e+07	2.00955e+07
	C15 H23 N3 O6	341.158	0.672	6.72609e+06		1.37473e+06	1.0321e+06	619609	709522	475925	2.91177e+06	2.18225e+06	2.63594e+06	2.11474e+06	2.69461e+06	1.43555e+06	953752	1.27371e+06	925284	861555	6.82405e+06	6.99378e+06	4.9071e+06	4.89248e+06	3.6227e+06	3045.52	1601.9	2001.91	1.42684e+06	1.35812e+06	1.54069e+06	3385.75	1773.79	2207.96	1.48549e+06	1.35812e+06	1.48218e+06
	C8 H17 N O P2	205.078	0.673	1.16431e+06		149620	357153	156984	237562	373218	301448	272724	306992	379560	119094	546430	442484	535071	444434	343742	1.00915e+06	476219	354801	1.38819e+06	943098	9824.33	5533.72	6237.05	175408	140779	204747	12515.4	6981.31	7793.14	191593	140779	188797
	C19 H33 N5 O11	507.217	0.673	3.46613e+06		1.52664e+06	606382	1.27214e+06	29515	470410	263162	978620	1.11981e+06	886300	783250	52899.3	42424.1	57337.6	55575.3	40292.1	161986	126694	97796.9	140164	3.31099e+06	5467.19	2875.67	1964.98	494622	444736	581718	6996.71	3643.82	2465.48	541096	444736	535706
Acadesine	C9 H14 N4 O5	258.096	0.673	1.93629e+06		220721	232782	262967	292621	179311	237511	234249	302995	234241	213258	1.89483e+06	1.43062e+06	1.36264e+06	1.18323e+06	911157	520271	412408	1.02529e+06	437435	344147	4252.09	2479.85	2795.03	245192	299089	237810	4104.2	2396.57	2704.53	241769	299089	241225
	C16 H20 N8 O3	372.164	0.673	1.41593e+06		243273	516689	101831	216048	109251	99108.3	61787.7	109216	57055.5	94940.6	593336	1.38998e+06	1.40349e+06	1.06338e+06	899104	192608	168459	167209	200831	366154	5685.84	3124.68	3521.83	186657	174622	182728	5533.26	3043.74	3433.89	184657	174622	184729
	C22 H35 N O11 S	521.195	0.673	9.43624e+06		3.34231e+06	5.13062e+06	7.39442e+06	8.50635e+06	4.72647e+06	6.97116e+06	1.86976e+06	4.38749e+06	2.3882e+06	2.09592e+06	408280	453747	353175	304886	603528	712654	5.08875e+06	3.33121e+06	985706	1.03953e+06	11746.2	6455.17	7275.62	4.86963e+06	5.07527e+06	3.94182e+06	9358.9	5180.78	5882.26	4.42605e+06	5.07527e+06	4.38086e+06
N~2~-[2-(Carboxymethyl)-2-hydroxy-3-methoxy-3-oxopropanoyl]arginine	C12 H20 N4 O8	348.128	0.673	8.5108e+06		1.83459e+06	2.55716e+06	1.82799e+06	444142	2.10266e+06	631073	543947	598421	717989	498705	6.79112e+06	1.48766e+06	7.12287e+06	6.95281e+06	7.30599e+06	1.26274e+06	999531	975199	1.15423e+06	1.39416e+06	12457.2	6845.91	7716.02	1.93775e+06	1.76751e+06	1.4927e+06	9364.88	5192.49	5905.26	1.71523e+06	1.76751e+06	1.71523e+06
	C12 H26 N2 O10	358.16	0.673	7.26734e+06		1.8983e+06	1.36116e+06	1.1951e+06	371587	851915	639495	918270	1.20412e+06	823575	1.17492e+06	5.31447e+06	1.47868e+06	5.92008e+06	2.31497e+06	6.17702e+06	1.18928e+06	2.26368e+06	881723	1.51053e+06	917802	12686.2	7090.93	7992.19	1.29836e+06	1.69815e+06	2.01991e+06	28138.3	15073	16308.9	1.65556e+06	1.69815e+06	1.66145e+06
2271703	C10 H17 N O5	231.111	0.673	1.84972e+06		498279	499804	550623	124046	510530	827679	851975	1.21551e+06	790213	1.0043e+06	708982	149937	343247	718730	603465	1.06079e+06	1.75936e+06	1.254e+06	1.29628e+06	1.80571e+06	6690.98	3902.22	3492.65	696432	1.00336e+06	769985	7549.33	4382.76	3904.95	728998	1.00336e+06	737059
	C11 H15 N O7	273.085	0.673	1.3347e+07		4.52366e+06	4.80993e+06	1.17343e+07	6.74567e+06	7.41975e+06	1.01042e+07	3.00986e+06	8.61702e+06	8.37168e+06	1.06471e+07	4.49961e+06	6.02138e+06	2.10121e+06	4.69382e+06	783796	7.58028e+06	1.52267e+07	1.17004e+07	1.77929e+07	1.08446e+07	19129.1	10512.5	11848.6	3.99108e+06	4.69327e+06	5.20287e+06	28685.5	15488.3	17156.1	4.59214e+06	4.69327e+06	4.60069e+06
	C13 H21 N2 O P S	284.112	0.673	1.48874e+07		3.25304e+06	4.20462e+06	2.7389e+06	2.36947e+06	3.54026e+06	2.66257e+06	1.77501e+06	1.88314e+06	1.46979e+06	2.35829e+06	1.16573e+07	1.4164e+07	7.10236e+06	2.7761e+06	9.51986e+06	2.50239e+06	7.29478e+06	7.30589e+06	5.71296e+06	1.90741e+06	27729.2	15355.1	16276.7	3.72119e+06	2.29101e+06	3.14926e+06	22392.2	12485.4	13327.1	3.40257e+06	2.29101e+06	3.47463e+06
		200.103	0.673	1.06694e+06		280022	204825	225987	451017	281009	281925	441284	426114	342743	278163	490330	675381	456500	408277	934336	602209	535292	412170	1.42132e+06	292408	11196.1	7526.19	6560.15	192856	190824	268251	20047.6	13106.7	11119.1	233333	190824	228596
	C5 H19 N6 O2 P S2	290.075	0.673	439361		42601.2	119593	90567.9	64802.2	86685.9	74898.1	31523.5	92260.9	331465	66800.4	112221	125408	97921.1	97675.2	101472	105457	71594.4	46821.6	75757.5	443407	3512.17	2048.32	2308.66	61492.4	46075.1	59628	3368.75	1967.54	2220.86	60480.8	46075.1	60642.3
	C16 H26 N2 O12	438.148	0.673	1.68108e+06		94121.4	149093	161226	186006	123641	704533	484552	504735	642201	601645	219033	135600	204500	218430	165374	1.56384e+06	1.77763e+06	1.35587e+06	601187	862719	8371.31	4600.49	5185.22	211125	204315	225303	9143.76	5008.51	5626.61	218373	204315	218065
	C9 H11 N3 O5	241.07	0.673	2.7131e+06		575578	528731	520590	469816	322031	317033	459953	439804	364816	390528	2.40627e+06	2.02995e+06	1.86196e+06	1.74174e+06	1.65927e+06	901704	682471	1.18951e+06	752865	800317	18485.6	10158.9	11450	529431	665685	439510	15277.1	8447.92	9581.4	489075	665685	479038
	C12 H21 N2 P3	286.091	0.673	842300		104739	83583.5	89681.9	124617	110015	112811	100702	103099	146342	230029	174254	219276	249910	329052	845824	309404	264117	182574	232213	279599	6613.64	3634.56	4096.51	183695	151099	181941	6529.02	3589.69	4047.79	182765	151099	182872
	C10 H15 N3 O6	273.096	0.673	1.49357e+07		2.46818e+06	2.83763e+06	2.1271e+06	1.61985e+06	1.53523e+06	2.41637e+06	1.12064e+06	1.85754e+06	1.23328e+06	1.5994e+06	1.06202e+07	7.78803e+06	8.97167e+06	5.26525e+06	6.77235e+06	1.89085e+06	2.90122e+06	1.31097e+06	2.56371e+06	3.29536e+06	15601.8	8508.87	8944.94	3.56875e+06	2.26903e+06	2.16574e+06	9346.52	5171.34	5516.49	2.82573e+06	2.26903e+06	2.93838e+06
asp-leu	C10 H18 N2 O5	246.122	0.673	1.1491e+08		4.26713e+07	5.77934e+07	6.07528e+07	1.13168e+08	6.79882e+07	2.98746e+07	3.19936e+07	3.87116e+07	2.76619e+07	2.36485e+07	8.68699e+07	8.90702e+07	9.57784e+07	5.8679e+07	5.32056e+07	5.45437e+07	4.20605e+07	3.33619e+07	3.35364e+07	2.31897e+07	20033.7	10701.8	9555.84	3.31052e+07	2.93768e+07	3.22145e+07	19339.2	10343.7	9247.47	3.26446e+07	2.93768e+07	3.26755e+07
	C10 H17 N3 S2	243.086	0.674	1.23979e+07	Other	5.36576e+06	6.58208e+06	2.41855e+06	3.75437e+06	2.51109e+06	2.66352e+06	7.56689e+06	3.46145e+06	7.90367e+06	2.96205e+06	6.76298e+06	8.29577e+06	7.16906e+06	9.1141e+06	1.14246e+07	3.45777e+06	3.94334e+06	4.25604e+06	2.93609e+06	4.19569e+06	32996.1	18227.4	19709.6	5.02518e+06	4.42507e+06	3.2579e+06	21552.9	12055.2	13201	4.15785e+06	4.42507e+06	4.11663e+06
MFCD00870462	C10 H15 N3 O2	209.117	0.674	773961		231534	183251	209058	76059.1	186178	143404	110318	232451	123680	102409	635737	611587	585577	538064	725382	277588	203781	183284	223703	113339	3180.86	1855.1	1143.25	159269	151615	186408	4018.01	2321.54	1417.5	173469	151615	172303
	C10 H11 N3 O4	237.075	0.674	652095		97464.2	78952.4	102564	92276.1	77714.4	113624	100021	166851	105513	112655	603999	467090	349070	413252	243582	204341	263084	212188	206672	441292	2494.24	1311.94	896.464	159223	108083	145057	2205.04	1164.64	799.136	151420	108083	152938
	C8 H11 N3 O5	229.07	0.674	9.26133e+06		1.85915e+06	2.39775e+06	1.39696e+06	2.07656e+06	1.89782e+06	487623	532119	736440	1.0539e+06	1.50347e+06	5.37646e+06	7.53031e+06	4.88306e+06	7.60578e+06	5.99662e+06	1.58311e+06	2.43275e+06	1.26275e+06	1.43217e+06	1.68228e+06	15585.8	8565.26	9653.9	1.74834e+06	1.67318e+06	1.34765e+06	11800.7	6541.78	7438.31	1.55267e+06	1.67318e+06	1.54198e+06
	C7 H20 N5 O6 P	301.116	0.674	896212		71991.9	56904.8	88277.9	51607.3	130432	184279	208963	292590	528881	294713	243973	247031	347546	145976	72859.4	327545	861326	319753	455600	273990	11495.7	6317.5	7120.45	116492	75555.6	111483	10814.4	5955.68	6726.91	113678	75555.6	114313
2'-Deoxycytidine	C9 H13 N3 O4	227.091	0.674	2.19624e+07	Other	4.22791e+06	2.51173e+06	5.42154e+06	4.51763e+06	5.30462e+06	2.91992e+06	2.57525e+06	5.43581e+06	2.40697e+06	3.03887e+06	9.54479e+06	2.43526e+07	2.04153e+07	2.28846e+07	1.03018e+07	6.64448e+06	1.45423e+07	9.75095e+06	1.1927e+07	5.44265e+06	24124.6	13257.8	14942.8	3.5764e+06	5.20388e+06	5.26079e+06	44509.9	23745	26001.3	4.36116e+06	5.20388e+06	4.45852e+06
5-Hydantoinpropionic acid	C6 H8 N2 O4	172.048	0.674	1.00496e+07		1.73513e+06	3.80906e+06	950991	2.59795e+06	4.36109e+06	2.13624e+06	2.00203e+06	1.83703e+06	2.17097e+06	1.81772e+06	9.1699e+06	7.63517e+06	5.55396e+06	8.52969e+06	7.31846e+06	3.03766e+06	4.16903e+06	6.83947e+06	5.58008e+06	3.30782e+06	48067.9	21464.3	29338.4	1.52113e+06	1.53446e+06	1.33923e+06	41509	18626.1	25584.3	1.43221e+06	1.53446e+06	1.42788e+06
1-(4-Amino-4-carboxybutanoyl)-2-piperidinecarboxylic acid	C11 H18 N2 O5	258.122	0.674	5.69393e+06		1.33734e+06	677939	888886	918919	757798	1.76315e+06	2.8163e+06	3.22853e+06	2.20767e+06	1.45347e+06	3.98168e+06	3.8952e+06	1.71013e+06	5.68782e+06	2.50973e+06	4.63766e+06	6.35513e+06	4.85852e+06	6.32967e+06	3.39447e+06	18332.4	10173	10595.9	1.93119e+06	2.11181e+06	2.19564e+06	21871.9	12054.1	12469.8	2.06232e+06	2.11181e+06	2.06438e+06
	C14 H26 N4 O8	378.175	0.674	6.3564e+06		2.94786e+06	1.88404e+06	1.35119e+06	211976	1.34731e+06	575338	719415	1.02128e+06	665551	1.15874e+06	5.05092e+06	222540	7.43142e+06	1.11163e+07	4.40729e+06	1.78165e+06	1.5478e+06	946116	1.57854e+06	1.33895e+06	7396.17	4174.92	2572.89	1.7231e+06	2.03352e+06	2.80805e+06	20042.8	10663.2	6213.85	2.29107e+06	2.03352e+06	2.25021e+06
	C17 H42 N8 O7 P2 S	564.239	0.674	400917		98414.4	27896.7	97574.2	48410.1	23203.1	37219.4	62846.1	56682.8	63395.1	14343.3	23647.6	21565.9	20062.2	25453.1	18401.9	61638.3	58568.2	58155.8	61114.8	400724	2998.29	1748.62	1077.63	50627.4	39580.9	50710.4	3005.05	1752.42	1079.88	50672.2	39580.9	50665.7
	C6 H20 Cl N7 O4	289.127	0.674	1.49472e+06		433884	976282	907549	432749	464810	341786	730143	378280	642644	775248	1.42291e+06	944306	905862	790444	888252	817242	449586	672966	809857	538207	8102.88	4452.97	5018.95	786470	583872	740509	7481	4122.5	4659.28	761596	583872	765511
		329.109	0.674	1.27468e+06		327071	368027	251870	238573	320644	273536	1.08639e+06	1.2179e+06	391080	1.03419e+06	905237	1.24838e+06	929589	1.16305e+06	682548	796265	498727	1.18107e+06	699205	807765	12817.5	7150.38	7116.76	316446	225064	298496	11850.7	6628.85	6615.55	306618	225064	308380
		519.18	0.674	529246		344075	154437	219957	232738	341941	98137.2	132904	160420	212373	278698	339732	439881	543541	332717	223645	133948	130816	179644	107256	102621	8803.88	4953.6	4561.7	130025	143740	138868	9588.4	5377.93	4936.79	134344	143740	134543
	C11 H19 N3 O4	257.138	0.674	1.43564e+07		2.05299e+06	3.17103e+06	2.3473e+06	3.18397e+06	3.1222e+06	435945	348750	743269	548383	538423	1.4692e+07	1.41834e+07	1.32685e+07	4.92564e+06	9.81396e+06	3.68772e+06	6.3505e+06	5.71117e+06	5.9974e+06	1.56359e+06	2872.02	1674.98	1032.24	2.66004e+06	2.4329e+06	2.73721e+06	2984.3	1738.04	1069.61	2.69996e+06	2.4329e+06	2.69734e+06
(2S)-2-Amino-4-hexynoic acid	C6 H9 N O2	127.063	0.674	1.51352e+07	Superpathway of L-lysine degradation	6.68835e+06	8.86174e+06	6.14412e+06	4.39838e+06	6.6542e+06	8.45206e+06	8.19802e+06	6.13255e+06	6.34982e+06	6.3639e+06	1.14748e+07	1.12218e+07	2.59734e+06	7.9856e+06	1.38055e+07	4.76489e+06	8.68036e+06	9.57414e+06	6.84552e+06	1.14905e+07	188644	67002.1	75374.8	8.25923e+06	5.63982e+06	5.57881e+06	123669	44470.9	50659	6.84606e+06	5.63982e+06	7.02993e+06
	C11 H16 N2 O6	272.101	0.674	1.28337e+07		1.67959e+06	4.51639e+06	4.85852e+06	5.81358e+06	5.5922e+06	3.47335e+06	6.42864e+06	4.45941e+06	9.15871e+06	3.3475e+06	4.74516e+06	5.98219e+06	1.89586e+06	4.55677e+06	4.28732e+06	7.23581e+06	1.42159e+07	1.13585e+07	1.82493e+07	5.17746e+06	9941.59	5798	3573.14	2.86843e+06	3.02714e+06	3.88169e+06	16450.3	9375	5648.51	3.39641e+06	3.02714e+06	3.35946e+06
(1R,5R,6R,7R,9S,11S,12S,13S,14S)-3-Amino-14-(hydroxymethyl)-8,10-dioxa-2,4-diazatetracyclo[7.3.1.1~7,11~.0~1,6~]tetradecane-5,9,12,13,14-pentol	C11 H19 N3 O8	321.117	0.675	2.87058e+06		453398	697763	387668	405873	419066	290244	266016	674792	176217	309557	3.33036e+06	1.29325e+06	1.80273e+06	1.91395e+06	908206	518251	872184	343638	573201	457217	7711.49	4324.81	4104.93	424993	478217	509109	9981.02	5539.48	5203.72	466686	478217	467356
		205.145	0.675	3.16721e+06		72435.1	1.20579e+06	568986	1.55285e+06	1.41013e+06	17341.7	20669.9	44159.2	18106	20128	4.58675e+06	3.31885e+06	4.14592e+06	4.39061e+06	2.45727e+06	1.82325e+06	4.91026e+06	1.66371e+06	5.70367e+06	1.01691e+06	4348.4	2389.68	1472.69	637387	936866	1.16416e+06	16373.3	8190.21	4631.13	895897	936866	903470
	C13 H25 N O7	307.163	0.675	6.48083e+06		31492.7	29553.9	129457	162395	52038.9	23807.4	280132	1.42472e+06	1.14242e+06	164121	77508.2	352061	1.0215e+06	187982	505418	6.70569e+06	2.43065e+06	1.96612e+06	1.71592e+06	3.01417e+06	5136.24	2822.64	3181.4	350232	295922	415513	6711.89	3648.63	4068.29	385818	295922	380425
	C13 H19 N3 O8	345.117	0.675	3.77464e+06		804568	1.19036e+06	353273	380738	386263	331679	482192	596097	335001	347997	3.16125e+06	1.46175e+06	1.96459e+06	921591	1.59749e+06	668750	448608	502031	337229	478899	20033.8	11009.7	12409	492418	352192	389144	15182	8416.02	9569.17	437487	352192	445021
N-(6-Aminohexyl)-5-chlor-1-naphthalensulfonamid	C16 H21 Cl N2 O2 S	340.102	0.675	442190		112391	109658	108662	118557	82459	78989.8	74146.9	117575	63564.3	95837.8	366459	340499	316484	436005	258646	141327	165384	150718	123583	114177	10128.4	5566.13	6273.58	116009	125111	114064	9921.02	5456.13	6154.1	115064	125111	115008
	C10 H15 N O5	229.095	0.675	4.45388e+06		1.31778e+06	1.06074e+06	1.23273e+06	890922	1.01751e+06	1.98951e+06	2.99696e+06	3.76589e+06	2.43578e+06	2.84633e+06	2.40189e+06	1.42509e+06	1.75458e+06	2.2471e+06	1.5351e+06	4.54971e+06	4.33749e+06	1.68321e+06	3.0201e+06	2.58371e+06	13604.1	7088.17	7181.1	1.37743e+06	1.58775e+06	1.5519e+06	15957.3	8263.27	8320.54	1.46214e+06	1.58775e+06	1.46691e+06
N~2~-(Carboxymethyl)arginine	C8 H16 N4 O4	232.118	0.675	7.1599e+06		7.01341e+06	6.61096e+06	4.52452e+06	5.02192e+06	5.3273e+06	3.50339e+06	3.8105e+06	3.23843e+06	3.18663e+06	3.02063e+06	5.575e+06	3.93031e+06	5.78061e+06	6.64981e+06	6.88112e+06	2.67126e+06	4.84249e+06	5.61961e+06	5.34632e+06	3.93381e+06	29918.7	16538	16683.5	2.0617e+06	2.34729e+06	1.87563e+06	26880.3	14912.5	15098.6	1.97403e+06	2.34729e+06	1.9628e+06
4-amino-2-hydroxyamino-6-nitrotoluene	C7 H9 N3 O3	183.064	0.675	2.95936e+07		9.67956e+06	2.41143e+07	1.87176e+07	1.49895e+07	5.57636e+06	5.07405e+06	8.51978e+06	3.40666e+06	5.46987e+06	4.94804e+06	2.19744e+07	1.42546e+07	1.32183e+07	2.14167e+07	1.46015e+07	9.94679e+06	6.26748e+06	6.13135e+06	6.98567e+06	7.66844e+06	22032.1	22506.6	19899.7	1.32219e+07	1.16481e+07	8.32947e+06	14099.5	14590.6	13070.7	1.08283e+07	1.16481e+07	1.06932e+07
		249.104	0.675	482516		204622	188124	340803	31527.6	369914	115549	186942	424674	150762	133445	76528.8	205689	44426.5	75410.2	53096.2	16286.8	128448	101243	35875.7	25619.9	1767.42	964.59	659.117	80385	70727.5	66781.7	1427.24	784.315	539.668	73501.8	70727.5	73681.7
		227.139	0.675	266317		59450.8	83923.2	47077.7	31608.3	68711.9	56868.1	50846.2	63836.7	62459.8	76233.7	365156	99736.8	198749	183795	204512	111778	98483.7	100902	129255	84159.2	5030.03	2863.71	1833.07	53506.2	59095.7	67470.5	8425.53	4702.21	2951.6	66758.2	63283.1	63283.1
1-Methylimidazoleacetic acid	C6 H8 N2 O2	140.058	0.675	1.45055e+08		2.74948e+07	7.33938e+06	4.35595e+07	1.21545e+07	1.26642e+07	3.84784e+07	4.46715e+07	7.91171e+07	3.31352e+07	2.79727e+07	7.55321e+07	7.11703e+07	4.89381e+07	5.18882e+07	4.07285e+07	6.9015e+07	6.95877e+07	5.52207e+07	7.46201e+07	3.98704e+07	546769	548678	530483	4.27172e+07	4.50349e+07	5.0836e+07	704287	699557	669541	4.68325e+07	4.50349e+07	4.67297e+07
Hydroxypropionylcarnitine	C10 H19 N O5	233.126	0.675	1.0999e+06		168636	116743	221599	345135	182616	325402	371840	1.11896e+06	558792	276102	491774	424520	294454	537296	154013	1.20259e+06	1.27109e+06	1.20725e+06	1.45688e+06	942490	13536.6	16438.4	11563.8	275507	312573	435821	33653.8	38810.9	25992	360073	312573	352932
		401.143	0.675	227191		89747	87891.2	66506.6	227554	60279	54674.6	54933.1	54437.4	73062.3	28635.4	194886	32845.2	229347	64661.1	152136	90727.9	82908.3	25367.3	19872	49646.1	4307.8	2512.33	1548.28	58281.2	60029.3	68991.6	4584.9	2666.33	1638.51	59155.2	59155.2	66063.2
	C12 H30 Br N4 P	340.138	0.675	419589		96360.3	100427	84496.8	26049.7	75464	96725.8	47153.1	121043	66281.4	47742.7	499442	66446.8	356357	161081	201255	65562	72513.5	130267	107631	47426.9	3333.95	1832.19	1129.13	61204.9	64790.9	75073.7	4525.73	2455.83	1494.62	68268.1	64790.9	68034.6
	C7 H17 N6 O4 P	280.106	0.675	284265		54388.1	51023.1	34600.9	23560.6	20133.4	136953	96945.9	192436	178731	160639	104533	96821.2	52579.1	70388.7	52010.1	265193	180401	177918	18976.1	280528	2248.02	1311.06	807.971	78105.9	95507.9	82271.7	2397.01	1394.65	857.461	80061	95507.9	80310.5
N,4-Dinitroso-N-methylaniline	C7 H7 N3 O2	165.053	0.676	2.99966e+06		433221	326591	220837	330761	319386	278279	184928	360886	207074	162976	1.14815e+06	815153	3.0432e+06	1.69964e+06	820495	571901	833716	523036	414233	449090	8289.36	4555.46	3233.07	244512	301811	253842	8675.52	4759.77	3372.47	248865	301811	249479
		230.606	0.676	1.90735e+06		349207	287663	432888	380021	391614	777205	869060	1.11048e+06	765013	894080	974615	630787	1.22971e+06	755203	477567	1.09373e+06	2.20559e+06	1.15644e+06	1.51511e+06	923838	9955	5470.82	4907.29	723297	771502	852619	12606.5	6862.77	6098.41	788452	771502	787539
L-gamma-Glutamyl-L-leucine	C11 H20 N2 O5	260.137	0.676	523746		510382	261861	272553	90143.4	90833.6	175384	235068	527686	161896	131187	445274	96086.7	229432	239795	353448	90539	371921	213276	107963	51754.4	7026.78	3861.6	2379.8	117800	163508	160169	11090.3	5971.58	3607.13	137610	163508	140013
3-Pyridinol	C5 H5 N O	95.037	0.676	9.2763e+06		6.16074e+06	6.27207e+06	4.26e+06	1.40431e+06	4.50393e+06	5.81231e+06	3.61253e+06	1.84611e+06	3.40999e+06	5.36256e+06	7.63464e+06	6.86718e+06	7.62126e+06	6.49043e+06	8.0579e+06	1.89357e+06	5.17158e+06	4.80518e+06	5.26929e+06	5.13211e+06	292964	81866.3	156436	4.97907e+06	4.30823e+06	3.76799e+06	216343	61024.6	117720	4.37087e+06	4.30823e+06	4.37705e+06
	C14 H18 N O3 P S	311.075	0.676	962690		88954.6	126617	219503	125631	126416	76900.9	53189.8	92433.5	47205.4	73957	494870	550559	349723	1.11664e+06	285739	82921.1	118653	82014.6	108340	90904.1	3868.44	2125.92	1310.15	112400	96085.2	130435	4854.71	2643.89	1614.79	122150	96085.2	120793
		392.143	0.676	513629		69031.2	75278.2	72080.1	53024.9	45727.6	519598	491484	189032	449166	341469	120834	82077.1	141691	99001.9	109879	420865	259405	231971	146800	213531	8044.97	4421.15	2724.63	172958	112650	103541	6402.04	3539.82	2194.95	153549	108095	108095
	C6 H18 N5 O5 P	271.105	0.676	1.08092e+07		529555	534414	821021	1.36096e+06	1.18545e+06	1.43095e+06	1.65454e+06	3.6494e+06	1.28977e+06	1.79286e+06	3.45549e+06	1.29281e+06	3.86778e+06	2.73068e+06	890208	2.79429e+06	1.71212e+07	1.06416e+07	1.26596e+07	1.72744e+06	20441.4	11233.7	12661.5	833907	1.07398e+06	1.31852e+06	47921.9	25130.7	27084.1	1.07643e+06	1.07398e+06	1.07607e+06
DL-TYROSINE	C9 H11 N O3	181.074	0.676	2.54892e+07	Superpathway of chorismate metabolism;Superpathway of aromatic amino acid biosynthesis;Superpathway of rosmarinic acid biosynthesis;Superpathway of betalain biosynthesis;Other	1.19538e+07	1.03128e+07	6.15548e+06	34930.1	7.79116e+06	1.12577e+07	1.07991e+07	2.07616e+07	1.11197e+07	1.26215e+07	2.00284e+07	1.58806e+07	1.53552e+07	2.72671e+07	1.12187e+07	1.84863e+07	3.40116e+07	2.22787e+07	2.01794e+07	1.63258e+07	3848.04	8759.96	1659.17	8.64237e+06	1.23253e+07	1.20089e+07	6305.72	14035.1	2600.32	1.02051e+07	1.23253e+07	1.04141e+07
Adenine	C5 H5 N5	135.054	0.676	1.3093e+07	Superpathway of purine nucleotide salvage;Other	7.33358e+06	7.33513e+06	9.96373e+06	1.01347e+06	2.6733e+06	9.95285e+06	1.33664e+07	869589	1.14123e+07	3.28663e+06	1.07349e+06	1.2223e+06	1.13949e+06	1.39428e+06	1.43064e+06	561796	4.72784e+06	320575	194576	5.06579e+06	11785.3	55833.3	37592	7.1331e+06	6.62794e+06	4.40737e+06	7493.31	35967.1	24539.6	5.82276e+06	6.62794e+06	5.68721e+06
		221.078	0.676	1.10905e+06		59876.8	62111.1	48037.6	41978	42381.2	34022.6	46138.4	74438.2	150723	48204.9	349472	383285	341260	273395	152896	972982	1.02187e+06	959991	322189	300670	7330.98	4028.77	4540.83	61121.9	93569.8	64499.5	7869.52	4313.43	4848.98	62810.7	93569.8	62810.7
	C27 H22 N3 P	419.154	0.676	141194		41819.4	27253.2	27397.2	32850.9	48038.1	59397.1	74501.8	127463	46778.7	57591	59085	77735	39628.5	78257.8	59123.4	151406	79297.1	100840	104695	55049.8	3354.47	1843.47	1136.08	66890.5	14937.9	97363.6	6355.59	3384.74	2023.28	82127.1	14937.9	82127.1
	C7 H23 N8 O4 P	314.159	0.676	1.08182e+06		118959	141775	106401	85460.9	94496.9	85260.5	104036	112270	56254.5	58667.6	1.05769e+06	927604	923869	663170	793075	148440	174897	185383	166277	141747	5906.82	3246.12	3658.7	107994	82909.9	105081	5692.9	3132.61	3535.34	106423	82909.9	106655
	C12 H15 N3 O8	329.086	0.676	1.96736e+06		430979	590971	686867	608948	417547	462091	215163	328428	261092	245391	1.74488e+06	1.62078e+06	1.047e+06	2.1059e+06	1.02615e+06	621806	968390	818397	987751	856128	7101.81	3902.83	2405.21	461704	611521	501694	7864.17	4305.31	2643.15	479986	611521	483287
3,3'-Dimethyl-9H,9'H-1,1'-bicarbazole-2,2'-diol	C26 H20 N2 O2	392.154	0.676	393244		195834	179407	117127	124230	147458	89575.3	219779	227717	207336	151183	268755	233933	359761	223854	167415	390521	136470	252105	269503	94994.6	7324.38	4025.15	4536.74	93923.4	98723.8	90306	6983.52	3844.21	4340.03	92156.1	98723.8	92071.6
	C13 H26 O13	390.138	0.676	8.59276e+06		6.03143e+06	3.4358e+06	2.04567e+06	1.61733e+06	2.14119e+06	3.63101e+06	2.75699e+06	1.23217e+06	8.49987e+06	4.7202e+06	6.20979e+06	5.62452e+06	5.07725e+06	5.80883e+06	3.70576e+06	1.58558e+06	2.07123e+06	1.4057e+06	2.21341e+06	1.241e+06	23830.4	13096.1	14760.6	2.6188e+06	3.03783e+06	2.84589e+06	26536.2	14524.3	16304.5	2.7281e+06	3.03783e+06	2.73627e+06
		330.154	0.676	493094		250117	217323	100011	37291.8	35003.1	54431.7	103722	115076	115757	84143.9	349493	186906	541603	250241	386151	488911	664538	294333	98652	103446	2994.31	1645.54	1014.1	110436	190206	158718	5001.24	2684.29	1616.47	131106	190206	137102
Triacetin	C9 H14 O6	218.079	0.676	1.31014e+07		1.31942e+06	1.34497e+06	1.96982e+06	2.19403e+06	1.94835e+06	3.1193e+06	2.24206e+06	4.09758e+06	2.84054e+06	2.96435e+06	980071	1.06177e+06	694504	928886	1.17029e+06	2.7423e+06	5.75632e+06	1.33616e+07	6.6286e+06	5.63782e+06	7256.42	3987.8	2457.57	1.9088e+06	1.48349e+06	2.00517e+06	7787.25	4268.39	2623.65	1.96133e+06	1.48349e+06	1.95287e+06
		141.078	0.677	3.08373e+06		293262	1.31456e+06	806609	1.75135e+06	1.40615e+06	211427	198944	863569	136403	104631	374385	326466	335229	277761	300695	351936	190435	251843	421250	291099	5871.88	3226.92	3637.06	718713	459593	433712	3505.64	1954.63	2235.71	568064	459593	590242
	C3 H12 N7 O3 P	225.076	0.677	1.67128e+06		385107	908399	520670	654881	522123	1.26548e+06	657345	701516	643077	884590	281407	753062	467493	548239	921024	1.32484e+06	691003	764833	1.37553e+06	773617	19200.6	10551.8	11892.9	843086	630193	681311	14922.8	8266.61	9392.62	757744	630193	767783
MFCD12974310	C8 H9 N O2	151.063	0.677	1.23864e+06	Superpathway of betalain biosynthesis;Other	66335.9	77597.7	89422.8	53702.1	65430.9	657368	476137	845097	623507	606490	84274.4	76331.6	118372	30582.6	83462.4	502000	1.06373e+06	373279	284576	348692	23006.4	4269.5	16386	254874	235440	208087	18320.7	3424.81	13241.1	231601	235440	231333
	C13 H19 N3 O10	377.107	0.677	7.06542e+06		807631	969805	807900	912638	1.05568e+06	205229	290210	266807	202645	195299	1.88039e+06	4.67548e+06	1.92341e+06	6.69946e+06	1.14351e+06	385739	218453	132765	300684	250964	12531	6886.49	6292.32	666536	455381	629607	11597.5	6390.43	5854.68	646102	455381	650169
	C11 H25 O10 P	348.117	0.677	3.75325e+06		707132	838028	330036	584781	906354	544707	619182	835040	536821	418175	2.06537e+06	2.07449e+06	2.22091e+06	3.91395e+06	1.48599e+06	976117	814862	336314	622889	906566	14498.7	7967.83	8980.53	625131	779171	657811	15432.4	8461.52	9515.15	640354	779171	642537
		200.116	0.677	1.41471e+06		277289	354866	300930	170778	278379	275168	297615	395196	729831	292244	664301	1.41085e+06	912309	1.27259e+06	413214	378925	908548	406558	610424	212668	15352.4	11415.8	3096.23	248742	286790	246131	15159	11277.1	3059.99	247502	286790	247370
Benserazide	C10 H15 N3 O5	257.101	0.677	3.35229e+06		826882	1.58675e+06	1.28237e+06	719020	720336	1.16575e+06	782318	1.19336e+06	1.09558e+06	1.06308e+06	2.09462e+06	1.96745e+06	3.53614e+06	1.60664e+06	1.7853e+06	2.28838e+06	2.8006e+06	1.99208e+06	1.64834e+06	1.23293e+06	17991.7	9887.41	7798.31	1.07873e+06	1.21305e+06	1.22785e+06	21463.4	11714.7	9176.69	1.15194e+06	1.21305e+06	1.15448e+06
	C13 H21 N3 O7	331.138	0.677	6.86554e+06		445984	629913	598916	482304	416853	304983	254902	322156	215232	214955	8.9403e+06	2.21541e+06	2.71212e+06	2.04251e+06	1.13955e+06	534812	711966	503340	527440	560989	17433.5	9580.64	5818.97	304818	276372	403390	28219.8	15173.5	9020.88	358683	276372	350721
	C8 H13 N3 O4	215.091	0.678	7.4511e+06		6.62265e+06	3.50533e+06	4.01831e+06	5.57912e+06	4.16667e+06	1.21143e+06	1.74493e+06	1.83231e+06	1.57798e+06	1.05912e+06	6.23031e+06	4.41162e+06	6.26214e+06	7.75352e+06	6.37904e+06	2.43147e+06	1.86615e+06	2.09969e+06	2.08206e+06	1.90574e+06	24615.6	13527.6	13021.9	1.32141e+06	1.90442e+06	1.39091e+06	26116.7	14321.4	13756.2	1.35194e+06	1.90442e+06	1.3602e+06
	C6 H9 N8 O P	240.063	0.678	442913	Superpathway of chorismate metabolism;Other	196420	119103	108609	124224	99839	224123	192940	114149	462302	183047	53286.6	58385.5	78289.6	34707.8	66554.6	148676	257204	181233	141944	310488	4828	2653.25	1635.13	99497.2	86011.3	72999.7	3470.06	1926.31	1199.3	86237.9	86011.3	86262.8
	C5 H10 N9 P	227.079	0.678	1.64225e+07	Other	5.15669e+06	3.34951e+06	3.84011e+06	4.75237e+06	4.6723e+06	7.89065e+06	9.36674e+06	8.32694e+06	5.92212e+06	1.3249e+07	1.89825e+06	4.32358e+06	2.03018e+06	1.64213e+06	2.00943e+06	6.03297e+06	1.54906e+07	1.43818e+07	9.33219e+06	9.18431e+06	40465.7	27170.2	32886.1	3.65617e+06	3.34298e+06	3.40125e+06	37003	24921.3	30256.8	3.52652e+06	3.34298e+06	3.53108e+06
(Z)-N-{(2S)-3-Amino-1-hydroxy-2-[(Z)-(hydroxy{3-[hydroxy(imino)methyl]-2-oxiranyl}methylene)amino]propylidene}-L-valine	C12 H20 N4 O6	316.138	0.678	3.73184e+06		1.32207e+06	1.15383e+06	1.2059e+06	1.32741e+06	1.1383e+06	612606	802944	469110	482240	429994	3.40384e+06	3.0157e+06	3.05722e+06	2.00779e+06	1.67823e+06	3.75287e+06	1.04415e+06	1.06488e+06	800480	908289	26604.5	14620.6	13015.3	474902	484368	489797	27691.3	15195.7	13507.6	482339	484368	482360
	C23 H19 N O2 S	373.112	0.678	4.72773e+06		1.51886e+06	1.50082e+06	1.13345e+06	1.06886e+06	1.13013e+06	771475	1.04301e+06	743746	851069	904034	4.86229e+06	4.04078e+06	4.18963e+06	4.40922e+06	2.93497e+06	856838	628993	487950	1.14803e+06	510085	20295.4	11153.4	10310.8	1.02285e+06	1.25235e+06	1.0627e+06	21264.7	11666.2	10766.5	1.04151e+06	1.25235e+06	1.04401e+06
Acetyl-L-carnitine	C9 H17 N O4	203.116	0.679	1.00759e+07		5.50476e+06	3.60233e+06	3.35159e+06	3.11229e+06	3.1556e+06	4.40073e+06	8.06004e+06	6.01346e+06	7.2944e+06	7.43802e+06	7.52156e+06	5.96193e+06	8.87731e+06	6.60086e+06	4.97652e+06	6.97843e+06	9.25309e+06	6.96066e+06	6.14364e+06	5.76338e+06	19510.7	12072.6	5526.47	6.14487e+06	5.66926e+06	5.80945e+06	18189	11282	5177.13	5.97431e+06	5.66926e+06	5.98017e+06
	C16 H23 N P2	291.13	0.679	1.20835e+06		342060	464381	468061	482994	293882	385940	146311	249210	158112	131318	1.26024e+06	1.07616e+06	702814	1.05314e+06	737644	450349	850020	740695	868545	770046	2890.51	1588.49	898.422	349304	515435	371259	3100.79	1699.64	958.803	358866	515435	361624
		105.044	0.679	3.40073e+06		1.40665e+06	1.36786e+06	1.30606e+06	1.14223e+06	1.7177e+06	1.39247e+06	426265	567656	526456	239720	2.61872e+06	3.35202e+06	2.89622e+06	2.93608e+06	1.44937e+06	893460	502189	466357	427812	618306	8470.76	4655.15	5246.81	1.13586e+06	742496	1.08325e+06	7932.8	4369.4	4935.97	1.10638e+06	742496	1.1129e+06
	C13 H26 N10 O2 P2 S	448.144	0.679	347997		109649	106263	107039	123674	89975.8	25202	65687.3	78852.7	49521.6	42152.8	304013	134137	451133	424923	178254	78845.5	132535	45811.6	87930.6	33059.1	6288.39	3455.82	2668.08	45207.9	73644.3	82769.2	21777.8	11001.6	7858.43	62740.3	73644.3	64691.5
N-[(5-Hydroxy-2-pyridinyl)methyl]-9-pentofuranosyl-9H-purin-6-amine	C16 H18 N6 O5	374.133	0.679	852471		363107	401127	349193	544802	441488	742774	786134	1.0291e+06	658198	674578	808067	343021	510615	827922	328709	902462	838841	690608	822757	627638	15893.1	8734.12	7698.03	316518	333558	425803	25960.9	13951.7	12030.5	373413	333558	369503
	C13 H19 O P S	254.09	0.679	6.91805e+06		489296	585603	182329	310825	531950	347266	353194	257016	325817	168590	7.01615e+06	2.41812e+06	2.76434e+06	1.27019e+06	1.61789e+06	1.20362e+06	4.49605e+06	1.50556e+06	4.69142e+06	2.9995e+06	5311.9	2919.18	2253.77	634950	572176	646129	5437.11	2985.48	2303.02	640748	572176	640335
		102.033	0.679	116696		25775.4	18393.7	18093.3	16462.3	15106.1	61221.1	59829.2	85335.3	60364.7	66946.9	25269.6	22451	23174	33228.7	25978.8	98129.6	96540	113740	94671.3	119548	3811.93	2094.86	1184.82	40060.2	35725.4	34945.2	3089.17	1712.08	976.617	37892.8	37892.8	42183.7
MFCD00037215	C8 H14 N2 O5	218.09	0.679	2.105e+07		6.0076e+06	1.00545e+07	1.02552e+07	1.14317e+07	4.96164e+06	3.6503e+06	2.02089e+06	9.35794e+06	2.14862e+06	3.52635e+06	7.75451e+06	1.98142e+07	8.4352e+06	1.12851e+07	1.2126e+07	5.59714e+06	7.80092e+06	5.2712e+06	4.47327e+06	4.71251e+06	25854.1	14208.2	14827.3	4.44337e+06	3.07062e+06	3.59643e+06	20025.9	11094.5	11672.7	3.98743e+06	3.07062e+06	4.06075e+06
L-dihydroanticapsin	C9 H15 N O4	201.1	0.679	2.74619e+06		1.33428e+06	655194	1.05933e+06	1.91772e+06	1.34393e+06	1.6465e+06	1.65117e+06	3.63518e+06	1.58126e+06	1.05356e+06	2.16365e+06	1.69656e+06	1.39957e+06	1.982e+06	607984	2.51217e+06	4.17835e+06	2.67268e+06	3.947e+06	2.01162e+06	20799.6	13999	8077.21	805153	980026	1.22559e+06	44552.3	28811.9	15997.2	1.01849e+06	980026	1.01333e+06
2-Oxobutyric acid	C4 H6 O3	102.032	0.68	1.03599e+07	Superpathway of L-lysine degradation;Superpathway of branched chain amino acid biosynthesis;Other	2.64738e+06	8.063e+06	2.06006e+06	8.87882e+06	1.08554e+06	2.20408e+06	1.35678e+06	6.00865e+06	3.48745e+06	8.19736e+06	766503	622091	688587	773011	418096	1.05096e+07	2.06077e+06	2.27992e+06	2.69799e+06	1.95752e+06	209398	30545.7	26500.9	1.72915e+06	1.39262e+06	1.85926e+06	232594	33795.8	29205.6	1.79966e+06	1.39262e+06	1.78916e+06
	C8 H7 N7	201.076	0.68	3.0457e+06		910852	2.27322e+06	148605	131197	768375	3.10912e+06	3.08247e+06	156334	1.82718e+06	1.52476e+06	525650	126650	160674	311061	527562	792464	754599	999840	986869	723478	4091.83	2248.69	1271.82	702406	671685	535338	3067.23	1700.8	970.701	620915	671685	616213
Glutaric acid	C5 H8 O4	132.042	0.68	6.07258e+07	Superpathway of L-lysine degradation;Superpathway of aromatic compound degradation via 2-oxopent-4-enoate;Superpathway of aromatic compound degradation via 3-oxoadipate;Superpathway of branched chain amino acid biosynthesis;Other	2.22257e+07	3.36144e+07	2.5553e+07	2.55534e+07	2.66067e+07	2.44136e+07	2.72065e+07	2.20357e+07	2.11029e+07	2.14462e+07	4.76395e+07	4.21557e+07	4.25287e+07	4.02706e+07	3.45463e+07	3.36541e+07	3.64717e+07	3.55707e+07	3.39134e+07	4.32731e+07	119663	79603	71547.4	3.06524e+07	2.33862e+07	2.16795e+07	82388.1	55422.5	50380.6	2.60261e+07	2.33862e+07	2.63663e+07
	C11 H18 O5	230.115	0.68	1.19458e+06		430618	361367	536548	704230	532931	827839	803218	1.12197e+06	788651	913151	877316	882287	774746	697830	414249	1.10016e+06	1.44313e+06	1.07587e+06	1.379e+06	776979	3007.37	3096	934.745	631041	770718	784447	4107.86	4174.44	1244.3	705275	770718	709743
	C9 H28 N6 O3 P2 S	362.144	0.68	2.69928e+06		382694	492089	309509	271175	229434	201920	271715	444898	131981	231953	2.3386e+06	1.41895e+06	1.35503e+06	1.70038e+06	1.03535e+06	385258	361433	288609	489658	453415	6192.93	3403.35	2627.58	333490	210221	278766	4938.45	2733.7	2126.06	303227	210221	309672
Gly-l-pro	C7 H12 N2 O3	172.085	0.68	6.47805e+06		5.33101e+06	3.3408e+06	5.77423e+06	5.64755e+06	4.88979e+06	6.14513e+06	1.65058e+06	2.59222e+06	1.44095e+06	3.18509e+06	2.62368e+06	4.11497e+06	2.87513e+06	6.46832e+06	3.00518e+06	3.83343e+06	791612	3.07335e+06	1.72145e+06	1.03869e+06	14601.5	7311.74	7123.58	1.37615e+06	1.92216e+06	1.65743e+06	18640.8	9243.25	8918.14	1.50421e+06	1.92216e+06	1.52739e+06
4-(2-Carboxy-1-azetidinyl)-N-(3-carboxy-3-hydroxypropyl)threonine	C12 H20 N2 O8	320.122	0.68	2.07229e+07		6.18737e+06	7.84049e+06	5.62555e+06	4.39982e+06	4.5293e+06	3.60407e+06	3.70024e+06	3.80095e+06	4.69361e+06	4.03916e+06	2.38612e+07	1.56428e+07	1.93597e+07	1.93335e+07	1.42204e+07	3.46018e+06	5.65433e+06	5.40781e+06	6.83188e+06	5.55855e+06	11408.9	6269.82	4097.24	4.11709e+06	5.85487e+06	4.96459e+06	14563.8	7925.42	5129.01	4.50009e+06	5.85487e+06	4.57519e+06
2-Acetamido-1,5-anhydro-2-deoxy-3-O-beta-D-galactopyranosyl-D-arabino-hex-1-enitol	C14 H23 N O10	365.132	0.68	4.03488e+06		2.76856e+06	3.41477e+06	1.71952e+06	2.50068e+06	2.08905e+06	4.40555e+06	2.54331e+06	2.49057e+06	2.84332e+06	3.57628e+06	359969	370171	290028	248641	380432	726911	495436	897309	405694	595601	24507.5	13468.2	15180	680643	628397	519464	18336.5	10168.3	11565.6	601157	628397	598614
Picolinamide	C6 H6 N2 O	122.048	0.68	5.52172e+07	Other	6.58192e+06	915421	1.12254e+07	1.50594e+06	631264	8.62354e+06	1.33571e+07	5.51359e+07	8.72573e+06	6.59417e+06	2.44737e+07	1.92879e+07	1.53661e+07	1.39109e+07	1.30473e+07	1.88597e+07	2.03369e+07	1.57916e+07	2.17698e+07	1.35036e+07	598305	683422	632326	1.23427e+07	1.46994e+07	1.47778e+07	769326	869905	796815	1.35239e+07	1.46994e+07	1.35908e+07
	C9 H16 N4 O4 S	276.089	0.68	776917		381606	72767.6	508079	250464	657984	186776	382676	1.21967e+06	186120	260696	37085.3	19093.6	27171.5	62875.3	14752.7	29213.5	24815.5	16083.3	38248.9	11151.5	3069.56	1686.89	954.073	108564	114250	174709	8415.65	4354.37	2326.52	144673	114250	139813
	C12 H24 N10 O3 S2	420.149	0.68	672382		261753	503613	124734	95656.2	159493	45253.7	72144.9	78433.4	102137	175944	528954	430775	641027	550004	545789	80822.3	48252.9	42966.4	62949	81786.6	4557.23	2504.45	1933.58	230118	185217	205376	3955.32	2183.95	1694.16	217135	185217	218436
	C14 H19 N5 O7	369.128	0.68	1.77707e+06		695504	395664	361030	364784	340707	596892	272301	323313	296971	328454	1.7546e+06	1.2295e+06	1.30649e+06	1.78827e+06	1.10229e+06	583722	370228	376224	601827	469991	11419.1	6275.44	4129.06	372154	330751	374760	11525.5	6331.81	4164.76	373509	330751	373406
	C8 H8 N3 O P	193.041	0.68	2.11199e+06		951725	602308	1.86318e+06	1.03557e+06	1.16914e+06	778140	893030	2.32624e+06	753644	866832	724991	616046	612794	643091	320151	842347	2.28657e+06	1.39685e+06	637197	510402	11212.9	6162.08	6945.28	777689	1.03043e+06	891660	13367.3	7296.04	8167.71	830263	1.03043e+06	838560
(2S)-2-Amino-4-hexynoic acid	C6 H9 N O2	127.063	0.68	9.21705e+06	Superpathway of L-lysine degradation	5.30726e+06	6.87395e+06	3.34977e+06	2.46218e+06	4.54598e+06	5.86197e+06	4.8264e+06	2.91931e+06	3.90937e+06	5.29519e+06	6.98735e+06	6.60124e+06	6.49361e+06	6.79559e+06	8.52344e+06	3.5983e+06	4.63244e+06	5.80684e+06	5.55515e+06	5.36381e+06	82209.8	26183.5	25953.2	4.55541e+06	3.94169e+06	2.97729e+06	53905.2	17382	17446.3	3.77634e+06	3.94169e+06	3.75116e+06
		153.089	0.68	255389		68022.5	73787.2	47328.3	49012.9	24394.3	75738.2	29155.7	41015.1	55880.2	48664.2	141979	84985.5	117869	92378.4	185127	44856.8	114168	40267.6	33139.1	112052	6931.78	3809.39	2941.07	42448.4	83721.7	56366.6	3166.23	1768.66	1388.39	26767.6	70044.1	70044.1
mebutamate	C10 H20 N2 O4	232.142	0.68	5.02883e+06		4.01689e+06	899990	4.33558e+06	670005	4.70974e+06	1.43075e+06	2.03124e+06	2.23083e+06	617212	923745	3.97283e+06	1.45483e+06	4.46303e+06	3.09728e+06	2.30724e+06	3.36745e+06	723895	3.37851e+06	411231	1.38842e+06	11910.3	6474.35	4986.71	2.03881e+06	2.14818e+06	1.8392e+06	10573.2	5770.62	4462.64	1.9423e+06	2.14818e+06	1.93536e+06
	C13 H34 N5 O14 P	515.185	0.68	376986		184037	155877	214018	154138	156432	258800	174164	375900	202154	120510	331549	297522	366864	271183	202884	234865	220102	274534	375369	133220	4428.31	2433.6	1878.88	153150	124436	152581	4406.04	2421.8	1870.1	152846	124436	152884
4-Guanidinobutyric acid	C5 H11 N3 O2	145.085	0.68	5.53201e+06		3.01939e+06	1.9296e+06	2.48137e+06	2.40788e+06	1.08635e+06	1.87028e+06	1.61375e+06	2.91755e+06	1.54368e+06	1.62972e+06	3.55711e+06	3.96646e+06	3.24255e+06	4.35138e+06	2.65549e+06	3.42981e+06	2.87899e+06	3.38921e+06	2.00838e+06	1.31746e+06	3076.13	2880.56	956.118	1.88294e+06	1.96784e+06	1.80824e+06	2928.54	2747.05	913.371	1.84638e+06	1.96784e+06	1.84477e+06
	C12 H19 N3 O8	333.117	0.68	3.42986e+06		1.14173e+06	2.06081e+06	1.23737e+06	2.14488e+06	2.43438e+06	513940	676235	1.25486e+06	605633	541294	2.25751e+06	2.90108e+06	2.60288e+06	4.30264e+06	1.16882e+06	756494	783560	570432	988104	554752	15213.2	8360.48	6454.76	848109	1.05123e+06	1.08149e+06	21699.5	11746.4	8934.92	960967	1.05123e+06	967829
glu-thr	C9 H16 N2 O6	248.101	0.681	9.68501e+06		7.20455e+06	4.79913e+06	6.40848e+06	8.36278e+06	3.834e+06	3.04559e+06	2.83883e+06	6.43588e+06	2.96192e+06	2.42854e+06	1.72936e+06	1.98796e+06	1.67661e+06	3.58573e+06	2.45422e+06	3.13679e+06	3.46529e+06	3.26335e+06	678221	857151	28278.3	15540.5	15203.5	3.18171e+06	2.43138e+06	2.40672e+06	20657.2	11462.4	11323.9	2.77891e+06	2.43138e+06	2.81472e+06
N-α-L-Acetyl-arginine	C8 H16 N4 O3	184.096	0.681	8.02945e+06		1.19151e+06	2.55966e+06	1.03697e+06	1.59215e+06	1.06567e+06	704742	506832	678873	981812	1.07046e+06	5.88867e+06	3.91348e+06	9.42856e+06	6.38529e+06	5.96894e+06	320964	6.68361e+06	3.81557e+06	7.69662e+06	2.1302e+06	15869.7	8393.28	7644.95	1.14022e+06	1.59981e+06	1.67397e+06	29478.8	15128.3	13381.8	1.39287e+06	1.59981e+06	1.41696e+06
asp-gln	C9 H15 N3 O6	261.096	0.681	1.15501e+07		2.9117e+06	2.63626e+06	1.50725e+06	2.24076e+06	2.09719e+06	632312	1.13173e+06	1.79033e+06	1.72987e+06	1.56977e+06	5.35454e+06	6.87495e+06	4.93102e+06	1.01296e+07	4.90081e+06	1.50335e+06	1.8749e+06	1.33283e+06	1.88551e+06	645825	17197.7	9451.1	7318.96	1.92726e+06	2.3728e+06	1.6075e+06	14252.5	7880.64	6140.58	1.78253e+06	2.3728e+06	1.74955e+06
		131.059	0.681	134469		11967	20367.2	20077.8	22808.7	38180.5	70369	91411.4	169018	63047.2	99638.7	74650.7	37718.4	53730.9	69130.1	26745	143619	139726	94110.2	189071	52051.9	3182.14	1748.76	989.068	25155.3	36707	36666.8	5744.49	3068.78	1688.45	30500.6	36707	31199.2
cyclo-Dopa 5-O-glucoside	C15 H19 N O9	357.106	0.681	1.18914e+06	Superpathway of betalain biosynthesis	106075	101952	120834	126314	101597	465835	483883	679163	442955	374491	174202	252238	175118	285782	158454	421749	1.42016e+06	293062	286498	930019	9155.19	5031.28	3569.59	146504	155129	178312	12256.3	6655.11	4665.91	162676	155129	162189
N-α-L-Acetyl-arginine	C8 H16 N4 O3	216.122	0.681	8.41481e+06		1.47656e+06	3.27237e+06	1.15267e+06	1.35986e+06	734428	1.29042e+06	1.02963e+06	1.14733e+06	1.29193e+06	2.49982e+06	3.83442e+06	4.0798e+06	7.97059e+06	4.08274e+06	7.58169e+06	534517	4.60216e+06	3.54481e+06	4.81414e+06	2.81317e+06	7046.17	3872.26	2641.8	2.46774e+06	2.77908e+06	2.13259e+06	6004.96	3317.54	2275.42	2.31035e+06	2.77908e+06	2.28849e+06
		127.064	0.681	415577		67635.5	218531	58392.5	288574	279435	147760	92061.9	248220	186595	70387	567876	341838	309340	441059	162815	111253	410279	217106	381190	331290	8900.4	4891.26	5512.94	54503.7	105037	119776	14816.7	7984.38	8827.46	67848.4	112407	112407
	C7 H25 N6 O2 P3	318.126	0.681	2.57871e+07		5.75655e+06	5.33117e+06	5.05287e+06	3.89232e+06	4.39932e+06	1.84762e+06	1.70379e+06	2.64416e+06	2.38086e+06	1.98628e+06	3.08715e+07	1.91471e+07	1.8286e+07	1.66635e+07	9.53317e+06	2.69789e+06	3.5863e+06	2.78356e+06	4.2349e+06	2.81897e+06	3884.09	2134.52	1647.97	3.4408e+06	3.96766e+06	4.27062e+06	5329.9	2890.69	2202.88	3.85126e+06	3.96766e+06	3.85931e+06
Mimosine	C8 H10 N2 O4	198.064	0.682	8.41538e+06		6.63771e+06	3.49698e+06	4.62288e+06	5.61125e+06	3.82138e+06	1.03824e+06	1.67137e+06	2.17605e+06	758692	1.08789e+06	5.0226e+06	4.68645e+06	5.90436e+06	7.69702e+06	6.17238e+06	1.69506e+06	1.86414e+06	1.97725e+06	1.47001e+06	1.35631e+06	25302.6	13905.2	14959.4	1.64126e+06	1.87531e+06	1.46192e+06	22243.5	12277	13265.3	1.55712e+06	1.87531e+06	1.54542e+06
	C8 H18 Cl N9 O	291.132	0.682	1.10019e+06		134124	106957	114981	148688	115109	232636	215241	181140	91784.3	130858	573640	191291	740078	416614	156471	733615	1.62989e+06	974534	309817	153847	12245.1	6729.33	5220.2	138823	188433	209953	24762.7	13129.8	9838.74	173228	188433	175164
	C6 H19 N6 O7 P	318.106	0.682	2.24296e+06		608168	923320	416396	331291	318241	1.38821e+06	632186	235384	311911	152439	640040	902465	619166	616410	305784	230382	266472	185148	165237	2.50472e+06	14165	7784.42	6053.59	201819	133463	140996	9522.26	5294.9	4166.95	169374	133463	174405
Glycylprolylhydroxyproline	C12 H19 N3 O5	285.132	0.682	7.48094e+06		2.13616e+06	2.48837e+06	1.85012e+06	2.38167e+06	1.29451e+06	1.08826e+06	652768	803832	493764	332382	5.95811e+06	5.45427e+06	5.58817e+06	5.33716e+06	8.47752e+06	2.01834e+06	1.41357e+06	765922	1.17702e+06	1.43793e+06	5912.98	3249.51	1837.86	2.39382e+06	1.64436e+06	1.75504e+06	4161.23	2311.25	1321.33	2.05408e+06	1.64436e+06	2.10284e+06
		245.109	0.682	1.16123e+06		256862	277503	162983	72764.4	94504.4	289538	127097	113499	112224	206936	829258	297800	239983	194785	243149	186108	164505	93360.4	87040.8	117207	6702.66	3683.48	2534.42	127815	110351	73917.6	4039.33	2251.74	1571.94	101517	110351	99761
	C15 H17 N7 O6	391.123	0.682	3.46447e+06		1.04964e+06	1.26608e+06	890222	733590	1.0045e+06	223921	295219	292431	282850	249283	2.97332e+06	3.08519e+06	2.3357e+06	2.54556e+06	1.99918e+06	534511	257333	245156	727916	450217	7412.61	4073.64	3145.08	867061	649576	708492	5827.21	3226.99	2510.74	783328	649576	793291
	C12 H33 N8 O4 P3 S	478.154	0.682	1.2295e+06		168257	639922	573214	829950	1.46014e+06	88394.5	138462	188325	77299.2	86894.8	1.77268e+06	680892	854566	1.37084e+06	909800	193455	225355	181719	186072	71366.7	9726.41	5345.19	4126.79	469237	466157	683199	19636.7	10413	7766.76	585292	466157	570147
(2R,3S)-3-Hydroxy-8-methyl-8-azabicyclo[3.2.1]octane-2-carboxylic acid	C9 H15 N O3	185.105	0.682	3.37589e+06		674536	635159	902870	869656	885761	469637	588897	910761	603140	638423	1.89711e+06	1.81533e+06	1.26058e+06	2.18039e+06	1.30149e+06	826264	626570	487296	717919	422432	27561	23108.5	17883.2	552888	672520	728233	41928.1	34513	26229.6	638903	672520	641824
	C11 H21 N3 S2	259.118	0.682	415445		97638.8	124192	75762.8	48090.4	74831.3	53091.4	61074.9	31176.9	51726.6	32668	345966	406772	276778	140058	160646	89231.6	81857.4	53393.3	25615.5	24132.5	3513.44	1930.83	1490.71	69554.9	83957.9	63889.5	3195.51	1761.79	1364.63	66938.3	83957.9	66488.4
		431.129	0.683	320866		79318.8	61117.1	85993.9	84932.9	126237	23243.1	34439	70828.2	18504.7	19171.1	478622	280523	394952	298202	96613.1	41404.2	60077	22530.2	105826	57112.9	4377.54	2405.7	1857.34	44703.4	49471	69762.1	10512.3	5502.09	4054.67	58002.5	49471	56750.2
		141.056	0.683	1.17093e+06		740614	925442	799535	1.21166e+06	1.10377e+06	116665	122833	388864	98813.7	125454	420389	338618	1.28079e+06	1.65148e+06	254207	264697	266537	132511	348156	108990	8373.15	4601.51	3552.62	132867	175974	188753	14658.6	7845.65	5903.17	159786	175974	161539
		142.062	0.683	2.7769e+06		348605	382743	253203	280254	340774	293149	273982	404254	267595	266219	530140	621277	2.48868e+06	1.128e+06	750933	562594	597473	451613	343666	477941	52248.4	38399.7	29173.8	353447	260681	270007	38409.3	28498	21859.8	309617	260681	314533
	C11 H19 N3 O7	305.122	0.683	5.15709e+06		1.07253e+06	1.05617e+06	2.04979e+06	2.60241e+06	1.77026e+06	674179	1.32004e+06	2.50692e+06	1.08708e+06	1.36898e+06	6.38924e+06	4.36163e+06	4.79748e+06	6.94962e+06	1.95069e+06	1.25163e+06	1.37705e+06	1.59441e+06	2.15548e+06	1.52878e+06	23113	12701.8	11909.4	728615	860868	984909	37284.1	20051.2	18405.9	856521	860868	856940
	C6 H15 N10 O P	274.117	0.683	3.95973e+06		2.12887e+06	1.24217e+06	1.97422e+06	2.1023e+06	1.28095e+06	821782	805983	1.36997e+06	669800	1.45146e+06	4.25943e+06	4.13078e+06	3.666e+06	2.78441e+06	2.47837e+06	1.1802e+06	1.32754e+06	861174	1.11027e+06	512944	15957.1	8769.33	6770.42	1.01439e+06	908532	1.17098e+06	19778.8	10777.5	8250.87	1.09773e+06	908532	1.08835e+06
	C9 H15 N O7	249.085	0.683	2.22671e+06		681691	197712	525582	597923	315950	660229	614551	1.29938e+06	578918	936551	1.09832e+06	1.36301e+06	1.09771e+06	1.27489e+06	340039	2.19563e+06	1.18095e+06	1.5468e+06	645070	865536	18622	10233.8	7958.35	316728	358800	291621	16942.8	9341.02	7287.63	304857	358800	303437
	C6 H8 O4 S	176.014	0.683	2.13559e+06		1.00258e+06	626481	903707	1.0863e+06	1.19912e+06	828700	911393	2.21547e+06	657812	853929	441932	510083	602207	485588	284708	750985	1.62636e+06	1.38057e+06	548954	364826	11582.5	6365.24	4940.32	685271	634405	718961	12362.5	6777.6	5247.79	702690	634405	701570
	C7 H18 N7 O6 P	327.107	0.684	2.37908e+06		164508	96370.1	92070.9	42953.6	33547.1	2.37923e+06	967992	184937	1.34419e+06	2.24041e+06	234305	255074	281409	318790	244243	322723	47759.7	189184	45244.9	2.10849e+06	5575.39	3063.98	2382.72	147013	602016	601729	5567.31	3059.68	2379.47	146908	601873	601873
	C5 H14 N9 P	231.111	0.684	1.53414e+06		479611	493849	530712	497396	481729	755646	751641	1.11141e+06	714872	878728	666894	434519	451175	672204	580952	915393	1.61301e+06	1.04634e+06	1.17816e+06	796560	3757.49	2064.95	1594.26	660463	988996	707414	4066.79	2228.38	1715.41	680807	988996	686889
		328.11	0.684	547949		77567.1	66578.1	73901.2	106231	56636.1	158671	323240	427044	202627	588230	239635	310035	60656.7	203904	49221.4	61346.4	660531	334517	79471.9	427194	5169.27	2840.8	2209.16	96373	118983	133621	7988.56	4319.92	3306.44	116651	126302	126302
	C6 H19 N4 O8 P	306.095	0.685	5.5867e+06		1.26636e+06	1.42613e+06	1.36307e+06	1.33164e+06	1.50086e+06	1.9145e+06	1.66166e+06	1.53437e+06	2.21186e+06	2.0013e+06	572530	652492	721634	652323	1.0835e+06	1.68483e+06	1.13664e+06	1.84569e+06	1.61052e+06	6.15843e+06	36202.5	19895.2	22423.9	1.50732e+06	1.09269e+06	1.08883e+06	25261.2	14033.7	15991.9	1.28812e+06	1.09269e+06	1.31211e+06
	C14 H28 Cl N O10	405.138	0.685	1.71353e+06		202990	425633	1.06582e+06	245311	1.1629e+06	179343	272492	415356	124973	430316	362886	1.64373e+06	1.01204e+06	1.45649e+06	619352	155073	103342	172053	130722	74076.9	5491.77	3018.03	2346.98	227211	206095	194620	4583.52	2533.84	1982.23	210800	206095	211052
Adipic acid	C6 H10 O4	146.058	0.685	3.69795e+06	Superpathway of branched chain amino acid biosynthesis;Other	435268	754686	740425	578385	503025	1.60386e+06	1.66381e+06	1.74985e+06	1.78364e+06	1.85332e+06	618176	730512	182930	466400	272929	457986	2.07082e+06	1.16802e+06	2.45418e+06	1.76823e+06	184324	127078	21347.2	900110	664105	529545	109998	76942.4	13116.8	711281	664105	720939
	C7 H24 N9 P S2	329.132	0.686	2.43947e+06		2.30514e+06	1.1964e+06	1.28545e+06	1.39403e+06	1.07234e+06	2.49535e+06	2.09352e+06	1.82929e+06	2.57108e+06	2.2302e+06	629751	1.12079e+06	657453	850686	1.26138e+06	593687	868711	911019	995018	1.16464e+06	24863.9	13664.1	13633.7	1.39681e+06	880790	988242	16826.9	9355.15	9444.66	1.17611e+06	880790	1.21653e+06
oxiracetam	C6 H10 N2 O3	158.069	0.686	2.7297e+06		829313	1.44749e+06	377862	731005	586011	549487	505567	810774	202669	147228	1.37085e+06	1.27483e+06	1.14317e+06	1.4803e+06	1.30653e+06	1.33476e+06	167192	372216	140272	188542	26020	8825.91	20138.5	408775	1.19725e+06	815821	12079.8	4163.95	9658.02	260627	1.00654e+06	1.00654e+06
deoxyuridine	C9 H12 N2 O5	228.074	0.686	1.22889e+06	Other	169130	263516	187106	205455	120887	636770	495264	604357	401314	478228	304819	264789	251706	199232	315468	860024	681238	1.1308e+06	559607	693036	16271.9	8942.29	6942.47	278240	244914	219212	12482.5	6917.29	5415.75	248591	244914	248898
Ethyl 5-oxotetrahydro-2-furancarboxylate	C7 H10 O4	158.058	0.686	2.38947e+06	Superpathway of branched chain amino acid biosynthesis	463175	465953	422726	449785	415972	584145	538149	417340	275166	494737	1.06206e+06	575783	897810	412809	1.36644e+06	2.32088e+06	749275	869659	1.05807e+06	581334	140849	39697.8	33475.1	502402	328271	433870	116702	33094.4	28079.8	464631	328271	472261
(3S,5S)-carbapenam-3-carboxylic acid	C7 H9 N O3	155.058	0.686	5.30023e+06		5.33083e+06	2.43907e+06	4.07754e+06	5.21741e+06	1.9861e+06	2.14515e+06	3.31428e+06	1.96836e+06	2.26934e+06	1.37428e+06	2.53302e+06	2.89068e+06	1.68526e+06	1.65853e+06	2.43414e+06	2.98776e+06	1.84075e+06	2.27521e+06	1.7656e+06	880496	473466	202382	224317	1.01121e+06	2.34207e+06	2.38472e+06	500998	213780	236540	1.03935e+06	2.36339e+06	2.36339e+06
	C16 H7 N9	325.083	0.686	119837		10883.5	16135.7	24381.1	10830.7	11221.1	16308.2	23965.3	22971.1	12793	14552.5	52455.8	18819.1	13646.3	30495.6	21070.2	64189.5	103369	67835.9	59501.1	19753.7	3199.01	1343.53	1357.3	19625.2	17054	7417.88	2486.13	1054.57	1076.14	18339.6	18339.6	9393.29
	C5 H10 N9 O P	243.074	0.686	2.49633e+06		862717	469531	560607	569174	898424	894165	2.50793e+06	1.18463e+06	947530	1.08096e+06	1.0899e+06	826132	983107	1.19597e+06	92984.3	1.62553e+06	388717	1.79884e+06	458893	1.35023e+06	12127.2	6238.7	5160.91	1.06618e+06	1.15655e+06	958211	10735.9	5545.66	4606.55	1.01453e+06	1.15655e+06	1.00962e+06
dinotefuran	C7 H14 N4 O3	202.107	0.687	556990		159543	251951	232273	185005	170323	169298	218845	277559	260293	236902	356670	221480	273777	301115	200306	504443	452790	342889	545387	341503	3554.04	1492.64	1507.93	160463	163354	156891	3456	1452.89	1469.23	158694	163354	158659
	C10 H16 O8	264.085	0.687	2.84946e+06		854595	598933	258946	426051	415184	3.10912e+06	2.30317e+06	878441	1.82718e+06	1.52476e+06	849209	193417	160674	311061	163103	792464	754599	999840	986869	723478	8433.52	4634.68	3604.18	702406	671685	535338	6321.76	3505.46	2750.86	620915	671685	616213
	C6 H17 N10 P	260.137	0.687	454035		337118	392591	154499	91063.7	59865.1	102689	157453	81907.9	193801	79518	296117	302404	393940	134927	598599	64372	142674	104018	60676.5	87177.6	9289.61	4695.34	3960.31	76695.9	63823	63180.5	6757.44	3457.31	2952.29	70259.5	70259.5	87124.9
L-(-)-Serine	C3 H7 N O3	105.042	0.687	4.28632e+06	Superpathway of chorismate metabolism;Superpathway of aromatic amino acid biosynthesis;Other	1.08066e+06	1.76827e+06	1.0743e+06	5.02959e+06	2.46563e+06	607870	531612	2.0923e+06	600169	556868	683440	564156	469959	909603	253444	1.40553e+06	1.86914e+06	2.71168e+06	1.01965e+06	535249	51830.9	28904.6	19937.2	544389	431280	695312	79110	43304.5	29328.6	629701	431280	612351
	C16 H31 N O12	429.185	0.687	951227		444418	526728	413895	607090	212325	863711	617140	451138	797772	369293	720710	241370	302938	1.11084e+06	153306	118415	287767	116881	101143	93780.9	9233.04	5074.06	3945.87	621546	686326	850690	15525.1	8329.46	6327.13	739261	686326	733838
		492.133	0.689	335630		35693.3	68007	98433.3	64180.4	87621	53278.9	32579.1	56925.3	28709.4	55809.3	167402	329444	140912	177029	141727	52700.2	64744	37177.1	49001.2	28464.2	7558.39	3349.68	3408.55	64407	25646.8	60120.1	6949.47	3088.7	3152.07	62263.6	25646.8	62263.6
	C14 H16 Cl P	250.069	0.69	4.77857e+06		1.82797e+06	1.54396e+06	3.11603e+06	2.68943e+06	1.82465e+06	5.07847e+06	3.82726e+06	4.14911e+06	3.65894e+06	4.34313e+06	343094	866959	599083	360860	630475	673226	1.00867e+06	966192	1.86261e+06	1.16141e+06	35466.9	39098.4	55390.5	1.96915e+06	1.65617e+06	1.64319e+06	28690.1	31844.8	45426.4	1.80193e+06	1.65617e+06	1.81129e+06
2347861	C5 H7 N O2	113.048	0.69	2.41893e+06	Other	1.95548e+06	1.58858e+06	1.25043e+06	1.48627e+06	2.09106e+06	1.49807e+06	1.55689e+06	1.16382e+06	1.21566e+06	1.93813e+06	1.22586e+06	2.42066e+06	1.23387e+06	2.22256e+06	533663	1.25618e+06	1.4569e+06	1.41033e+06	1.03494e+06	961942	462758	20057.2	164290	1.05582e+06	859231	1.05841e+06	464303	20121.8	164799	1.0572e+06	859231	1.05703e+06
	C9 H11 N O7	245.054	0.691	1.32298e+07		4.12765e+06	1.26218e+07	571665	1.20767e+07	4.51031e+06	3.46533e+06	3.44161e+06	1.62269e+06	1.16729e+06	2.49538e+06	3.4054e+06	8.06831e+06	2.53455e+06	1.2327e+06	4.70992e+06	3.98424e+06	7.17341e+06	3.65381e+06	3.25617e+06	5.70339e+06	31204.5	17148.6	19328.2	3.98655e+06	4.51011e+06	4.44367e+06	36068.9	19712.2	22095.3	4.20961e+06	4.51011e+06	4.22006e+06
Muscimol	C4 H6 N2 O2	114.043	0.692	2.42088e+06	Other	696764	33341.4	229671	168602	180858	408228	2.39387e+06	1.80706e+06	2.33612e+06	1.61263e+06	84188	63087.4	57732.5	90899.7	48163.9	83079.2	154975	50564.1	78378.5	35438.8	25967.1	20294.7	14357.2	192787	146956	240836	37961.8	29188.3	20319.2	220112	146956	214240
	C12 H17 N3 O8	331.102	0.692	8.8884e+06		1.69164e+06	2.68159e+06	1.72908e+06	1.46438e+06	2.02346e+06	1.36849e+06	577838	1.07411e+06	917592	659374	6.6875e+06	7.95889e+06	7.21288e+06	6.86782e+06	7.54986e+06	1.45844e+06	1.03949e+06	2.28209e+06	1.73442e+06	1.87694e+06	32683.5	17206	17503.2	2.04927e+06	1.67282e+06	1.46072e+06	22799.1	12133.3	12479.1	1.75101e+06	1.67282e+06	1.76062e+06
	C16 H33 N7 O13	531.216	0.692	1.077e+06		332165	430436	327265	675168	264337	245715	253153	232339	409181	175705	980540	45848.9	43095.4	38707.2	45389.6	58429	124887	413080	87792.3	55216.8	8013.28	4403.73	3424.58	283299	163827	249387	6895.92	3808.62	2976.69	266343	163827	266343
		150.618	0.693	9.08768e+07		2.64413e+06	5.55353e+06	9.21173e+07	3.36202e+06	7.17848e+06	4.10177e+07	1.27631e+07	556273	2.65806e+07	829944	1.0602e+07	8.85125e+06	1.3436e+07	9.49721e+06	7.06801e+06	9.57556e+06	8.22984e+06	6.84849e+06	5.63251e+06	4.80478e+06	17982.1	9882.13	11138.1	3.8169e+06	4.67064e+06	4.45616e+06	22160.5	12078.3	13502.4	4.12228e+06	4.67064e+06	4.14881e+06
		114.044	0.694	9.4082e+06		1.68659e+06	1.47443e+06	1.33254e+06	3.81017e+06	1.63461e+06	7.11855e+06	1.99339e+06	7.99405e+06	3.46068e+06	4.00288e+06	166812	229814	188662	81294.8	418120	266144	839836	224585	1.02252e+06	909274	12628.8	7457.1	6013.12	1.78349e+06	1.4117e+06	1.41007e+06	9643.47	5742.73	4670.48	1.59009e+06	1.4117e+06	1.60532e+06
L-Proline, 4-hydroxy-5-oxo-4-(tetrahydro-2,3,4-trihydroxy-2-furanyl)-	C9 H13 N O8	263.064	0.694	3.97531e+06		1.72643e+06	3.35519e+06	729566	2.14857e+06	837868	3.22181e+06	2.93669e+06	1.16733e+06	784402	790397	3.35231e+06	3.67035e+06	3.61838e+06	2.56452e+06	3.71391e+06	1.63285e+06	2.44058e+06	1.10096e+06	2.49039e+06	1.38384e+06	20662.3	11355	8830.3	2.3182e+06	2.43619e+06	2.74852e+06	26455.1	14394.6	11084.2	2.53641e+06	2.43619e+06	2.53079e+06
	C11 H15 N5 O6	313.102	0.695	1.3081e+07		2.92032e+06	2.16835e+06	2.18099e+06	2.05851e+06	2.68665e+06	995849	1.15551e+06	1.42615e+06	1.03467e+06	729457	1.16374e+07	1.0892e+07	1.18637e+07	1.08181e+07	9.70195e+06	4.30269e+06	1.30008e+06	2.14837e+06	2.25993e+06	3.26243e+06	13557.3	7450.47	5793.89	3.5097e+06	2.89096e+06	3.00627e+06	11257.2	6224.13	4869.9	3.24889e+06	2.89096e+06	3.26866e+06
Trigonelline	C7 H7 N O2	137.048	0.696	4.04233e+06	Superpathway of chorismate metabolism;Superpathway of aromatic compound degradation via 2-oxopent-4-enoate;Superpathway of aromatic amino acid biosynthesis;Anaerobic aromatic compound degradation (Thauera aromatica);Superpathway of aromatic compound degradation via 3-oxoadipate;L-tryptophan degradation XI (mammalian, via kynurenine);Other	3.80558e+06	3.54281e+06	3.21154e+06	451425	3.45761e+06	591008	384729	405985	724429	2.80338e+06	1.27242e+06	1.17047e+06	289058	185348	1.37957e+06	1.43436e+06	598867	372390	208553	240270	9709.85	79276.5	63797.3	2.19736e+06	1.47045e+06	1.74945e+06	7380.17	60775.8	49335.3	1.95491e+06	1.47045e+06	1.99714e+06
		125.047	0.698	1.26428e+07		2.23772e+06	2.60562e+06	2.15353e+06	2.03742e+06	2.47056e+06	895841	1.42748e+06	1.13479e+06	892357	1.15149e+06	9.08648e+06	8.83489e+06	1.12491e+07	8.38211e+06	1.03467e+07	3.85337e+06	1.65785e+06	1.77336e+06	1.80059e+06	3.06423e+06	20817.1	11440.1	12894.2	3.5097e+06	2.74009e+06	2.61473e+06	15025.5	8340.09	9495.4	3.04809e+06	2.74009e+06	3.08138e+06
5-guanidino-2-oxopentanoic acid	C6 H11 N3 O3	173.08	0.699	2.02189e+07		6.03383e+06	1.38468e+07	5.6525e+06	6.5183e+06	1.57915e+07	3.44672e+06	4.21128e+06	3.02803e+06	3.83667e+06	5.15149e+06	1.03161e+07	1.31796e+07	4.74478e+06	1.22128e+07	8.17181e+06	7.86768e+06	6.70879e+06	7.1573e+06	3.71787e+06	2.16975e+06	92819.5	20404	62601.8	5.91871e+06	4.51035e+06	3.94797e+06	60931.9	13560.5	42128.3	4.9093e+06	4.51035e+06	4.96984e+06
Volkenin	C12 H17 N O7	287.101	0.699	5.82493e+06		185578	209312	59517.1	290797	188421	2.12247e+06	2.01039e+06	2.57661e+06	810516	658638	1.30006e+06	1.10804e+06	855028	1.47973e+06	785934	4.40834e+06	1.97446e+06	1.69792e+06	4.39617e+06	5.72441e+06	16300.3	8085.82	7203.12	890282	823785	947391	17754.8	8779.39	7796.21	919890	823785	917848
	C22 H42 N9 O6 P3	621.247	0.701	3.79805e+06		888811	1.99322e+06	4.00174e+06	355383	3.72291e+06	815957	367863	2.02435e+06	410524	497063	107680	63884.9	179538	117313	34796.1	48052.5	3.74964e+06	345695	454372	241352	8357.93	4386.07	3907.26	835985	1.20307e+06	1.49589e+06	29092.6	14026.1	11554.5	1.16112e+06	1.20307e+06	1.16864e+06
	C17 H29 N8 O6 P S	504.169	0.701	7.61669e+06		5.69073e+06	5.9726e+06	6.99269e+06	2.62363e+06	9.2273e+06	2.93452e+06	2.07684e+06	2.89916e+06	3.91744e+06	3.00217e+06	696953	251499	671653	607327	539403	566254	2.46671e+06	3.09369e+06	544621	1.1886e+06	34532.5	18977.5	15385.1	3.12955e+06	4.25642e+06	4.11067e+06	51221	27671.8	22059.4	3.58897e+06	4.25642e+06	3.64418e+06
	C8 H13 N O6 S	251.046	0.701	5.30057e+06		1.19162e+06	546680	3.66035e+06	1.25679e+06	3.8765e+06	1.54947e+06	132693	1.38745e+06	1.37013e+06	4.1573e+06	359070	342167	235585	671796	642023	5.28617e+06	2.4698e+06	1.19881e+06	424024	327954	8672.52	4551.16	4054.33	1.8895e+06	18948.1	1.86139e+06	8510.16	4468.95	3983.75	1.87544e+06	18948.1	1.87544e+06
Aceglutamide	C7 H12 N2 O4	188.08	0.704	834918		750247	880338	158861	124394	70171.5	175160	542646	488102	300901	242349	104446	149413	150019	64418.7	355837	120992	339010	380902	72983.8	453699	4220.39	2214.78	1956.61	72834.9	288460	201540	2028.67	1081.35	970.58	47537.3	245000	245000
Guanine	C5 H5 N5 O	151.049	0.705	2.0012e+07	Superpathway of purine nucleotide salvage;Other	5.08307e+06	5.32338e+06	7.62117e+06	6.84927e+06	4.09893e+06	7.49356e+06	1.0074e+07	1.24416e+07	1.70721e+07	1.63498e+07	9.746e+06	1.04516e+07	6.19066e+06	1.74637e+07	6.16484e+06	3.34746e+06	9.31157e+06	1.3703e+07	9.68517e+06	1.59231e+07	9955.85	8153.93	6365.6	9.28198e+06	8.33386e+06	7.8478e+06	8193.91	6753.51	5306.07	8.55889e+06	8.33386e+06	8.572e+06
	C22 H31 N5 O2 P2	459.195	0.705	1.88771e+06		555518	886390	868897	930968	720455	816423	676362	1.61452e+06	982271	582544	124789	74659.2	154825	98333.6	37615.2	1.33466e+06	2.77129e+06	1.50114e+06	881629	738288	10303.1	5406.84	4856.63	492040	652383	736347	20439.6	10362.7	9002.59	611113	652383	616269
2,4-Diamino-6-hydroxylaminotoluene	C7 H11 N3 O	153.09	0.706	5.21037e+06		157831	74628.9	92120.3	93903.6	161669	487281	486942	666327	506224	183565	590471	76822.2	237603	201172	104975	378594	484139	266785	155413	194016	66307	54678.1	47626.6	338503	372819	408999	87250.3	71146.9	61288	373751	372819	373751
1,5-Anhydro-D-fructose	C6 H10 O5	162.053	0.707	2.80273e+07	Other	1.89474e+07	1.73158e+07	7.65153e+06	3.07459e+07	2.05875e+07	4.58349e+06	7.10065e+06	5.08531e+06	4.78233e+06	9.32825e+06	3.64408e+06	5.35615e+06	4.46103e+06	7.25464e+06	4.12066e+06	1.4175e+07	5.28714e+06	4.95624e+06	1.33073e+07	3.61444e+06	240914	50284.8	195277	8.51601e+06	1.1131e+07	1.01249e+07	303541	62774.6	241559	9.26723e+06	1.1131e+07	9.36572e+06
	C13 H24 O5 S2	324.106	0.708	2.67855e+07		8.83644e+06	1.86664e+07	2.18121e+06	3.00418e+07	1.2294e+07	2.00099e+07	1.25084e+07	2.62703e+07	1.69411e+07	1.55294e+07	3.93575e+06	1.63638e+06	7.68942e+06	4.61119e+06	2.7854e+06	1.29394e+07	3.37171e+07	3.12538e+07	2.09827e+07	9.9128e+06	48226.4	26503.1	27299	5.12431e+06	7.53836e+06	7.80716e+06	96526.2	51216.9	50994.2	6.37824e+06	7.53836e+06	6.52448e+06
3-ethylcytosine	C6 H9 N3 O	139.075	0.709	1.04892e+08	Other	1.51589e+07	1.12422e+06	2.97265e+07	3.80504e+06	1.30163e+06	3.08404e+07	3.38352e+07	4.00991e+07	2.46751e+07	2.20453e+07	4.94871e+07	4.90898e+07	3.96597e+07	3.45759e+07	3.44208e+07	7.03628e+07	2.42141e+07	3.74382e+07	3.83312e+07	4.33901e+07	1.82988e+06	94713.3	453667	3.85851e+07	3.17114e+07	2.89726e+07	1.33598e+06	69821.3	337724	3.36914e+07	3.17114e+07	3.3896e+07
5-hydroxy-4-methoxy-5,6-dihydro-2H-pyran-2-one	C6 H8 O4	144.042	0.711	4.68254e+07	Other	1.95457e+07	2.13968e+07	2.956e+07	1.26939e+07	3.07646e+07	2.53997e+07	2.38211e+07	2.51111e+07	2.50806e+07	4.65484e+07	5.09666e+06	1.03648e+07	6.60687e+06	7.26399e+06	5.22704e+06	6.25641e+06	2.09044e+07	1.7026e+07	1.14971e+07	1.57979e+07	965030	688681	642332	1.43206e+07	1.53854e+07	1.2479e+07	827164	593318	556239	1.34405e+07	1.53854e+07	1.33534e+07
	C6 H18 N5 O5 P	271.106	0.712	3.17038e+06		211375	90128	136583	312206	298891	975189	863854	1.62844e+06	2.066e+06	1.22992e+06	888528	739894	546987	899586	556299	2.46921e+06	3.59554e+06	2.69807e+06	2.87802e+06	2.29049e+06	23730.5	13041.2	10879	752263	823503	870095	29079	15853.1	13119.8	810859	823503	811456
8-Hydroxyalanylclavam	C8 H12 N2 O5	216.075	0.712	8.45809e+06		4.48409e+06	4.51329e+06	4.56701e+06	6.46375e+06	4.39301e+06	1.91373e+06	3.02439e+06	3.85974e+06	2.18145e+06	2.49104e+06	2.05914e+06	2.60884e+06	3.02235e+06	1.50593e+06	3.36479e+06	418920	2.29625e+06	1.34162e+06	753931	408768	38119.1	20491.6	17719.9	530349	3.00855e+06	2.47661e+06	23964.6	13026.8	11392.5	410826	2.74258e+06	2.74258e+06
Vitamin C	C6 H8 O6	176.032	0.712	2.65632e+06	Superpathway of betalain biosynthesis;Other	1.14988e+06	604837	713261	917478	752041	1.49905e+06	409051	228695	2.13589e+06	2.64589e+06	360111	109664	224716	710751	94382.7	169173	241033	178101	245457	188838	12596.9	6690.24	5950.78	804803	795069	737217	11344.4	6046.48	5397.4	771343	795069	770646
Zalcitabine	C9 H13 N3 O3	211.096	0.713	1.66946e+07		466229	948953	240276	995417	229324	510785	546842	164601	436324	2.77048e+06	498185	848176	1.75114e+06	564326	1.01387e+06	556974	900889	253356	750069	1.13809e+06	10048.6	7057.34	5039.19	2.27765e+06	1.7865e+06	247466	6724.48	4793.13	3474.3	2.03207e+06	2.03207e+06	388212
gamma-Glutamyl-N~5~-acetylornithine	C12 H21 N3 O6	303.143	0.716	2.65774e+07		884918	4.39349e+06	3.38843e+06	1.10842e+06	1.51128e+06	3.23398e+06	3.13214e+06	1.74679e+06	3.43599e+06	5.00536e+06	2.47258e+07	1.93333e+07	3.17627e+07	6.84349e+06	1.32522e+07	7.99976e+06	7.65467e+06	4.43506e+06	4.66737e+06	6.35735e+06	6316.04	3440.32	3092.36	2.95471e+06	1.21332e+06	4.42789e+06	12834.7	6742.78	5852.77	3.6913e+06	1.21332e+06	3.6913e+06
Sulbactam	C8 H11 N O5 S	233.036	0.716	2.97459e+06		1.47601e+06	876937	1.82776e+06	1.41147e+06	233504	981190	1.12224e+06	933161	1.37666e+06	2.96318e+06	116165	116031	826921	753941	437907	2.74705e+06	1.6856e+06	981958	357182	669576	20051.8	11019.6	9192.48	1.24897e+06	924183	1.15496e+06	18100	9981.59	8355.75	1.1982e+06	924183	1.20606e+06
Proacacipetalin	C11 H17 N O6	259.106	0.717	7.03501e+06		851890	321088	1.7462e+06	1.30662e+06	1.23678e+06	3.40292e+06	1.99814e+06	2.97205e+06	2.00127e+06	3.15056e+06	734018	460568	747749	826054	132813	361992	4.98124e+06	5.51233e+06	3.01986e+06	4.9603e+06	14230.7	7467.97	7136.43	2.09436e+06	1.29861e+06	1.30517e+06	8670.29	4614.3	4472.74	1.67285e+06	1.29861e+06	1.74481e+06
Lombricine	C6 H15 N4 O6 P	270.074	0.718	5.10669e+06		166391	364691	519278	897023	431873	2.18708e+06	2.17491e+06	2.50998e+06	489947	555265	1.48807e+06	1.48258e+06	4.98222e+06	1.75954e+06	418551	4.74147e+06	1.34086e+06	1.44107e+06	1.10048e+06	5.02323e+06	19089.6	10164.1	9712.89	1.02392e+06	877627	1.08455e+06	20693.7	10985.3	10466.3	1.05608e+06	877627	1.05249e+06
	C11 H21 N P2	229.114	0.718	1.43598e+07		6.43837e+06	8.20273e+06	9.24944e+06	1.00511e+07	1.04685e+07	3.75931e+06	3.45458e+06	4.64194e+06	3.03783e+06	2.68722e+06	1.26998e+07	1.36632e+07	1.2868e+07	1.08623e+07	8.97978e+06	6.79665e+06	5.08675e+06	3.95238e+06	1.44676e+06	3.22122e+06	16498.4	8658.05	8273.68	5.03094e+06	4.28317e+06	4.26522e+06	13575.8	7169.6	6895.2	4.63859e+06	4.28317e+06	4.65932e+06
glu-thr	C9 H16 N2 O6	248.101	0.718	5.1079e+06		3.43954e+06	3.18509e+06	5.04608e+06	341353	4.02399e+06	338075	1.77269e+06	4.57533e+06	463231	2.36524e+06	365117	411987	408748	520351	308389	191985	181563	399348	222117	231770	12532.3	6576.7	6284.73	1.60689e+06	1.93132e+06	1.38567e+06	10697.4	5643.27	5421.23	1.50544e+06	1.93132e+06	1.4858e+06
	C11 H19 N3 O4	257.137	0.719	1.50429e+07		1.31533e+06	2.58039e+06	1.46597e+06	1.59532e+06	2.90485e+06	649849	312415	401468	672710	523551	9.0649e+06	1.32334e+07	7.98628e+06	3.90349e+06	7.79338e+06	3.92172e+06	3.34007e+06	4.22419e+06	2.94382e+06	1.67113e+06	13922.4	7306.19	6981.83	2.80215e+06	2.10108e+06	1.69874e+06	8499.16	4523.03	4384.07	2.24046e+06	2.10108e+06	2.2671e+06
Pyrimidine	C4 H4 N2	80.0374	0.719	5.99523e+06		338022	45399.6	888741	79945	36186.6	857113	778456	1.17293e+06	697941	596982	1.38365e+06	1.58177e+06	1.11433e+06	1.1158e+06	870498	2.35757e+06	986097	1.00938e+06	952809	1.73941e+06	15971.4	10322.5	7990.84	1.26495e+06	1.05949e+06	825278	10418.8	6818.36	5345.4	1.04595e+06	1.05949e+06	1.04385e+06
	C7 H16 N2	128.131	0.721	4.5267e+06		3.64211e+06	3.2032e+06	2.20834e+06	1.47276e+06	1.88757e+06	4.44638e+06	2.97958e+06	2.10381e+06	3.85991e+06	3.50355e+06	882576	1.13304e+06	692255	1.38118e+06	706414	789610	503711	855423	1.09317e+06	391786	42320.6	22894.9	25007.3	1.34032e+06	1.59386e+06	1.42278e+06	45616.5	24609.6	26805.8	1.37948e+06	1.59386e+06	1.3835e+06
Aceturic acid	C4 H7 N O3	117.043	0.724	1.15982e+06	Aspartate superpathway;Other	151437	1.28039e+06	226524	470717	808678	81034.6	19985.7	37307.5	49362	53493.6	73596	115698	52205.6	114257	50116.9	52204.3	252685	351590	78512.8	85009.9	11641.5	8541.63	7028.64	179907	128537	148363	9212.7	6810.26	5646.33	163021	128537	165506
	C13 H12 N4 O4	288.085	0.724	4.84887e+06		1.0937e+06	2.05139e+06	1.13941e+06	1.70003e+06	1.56954e+06	2.19253e+06	1.49885e+06	1.76409e+06	1.9933e+06	2.68014e+06	1.02729e+06	999520	1.01441e+06	1.49316e+06	997955	2.78266e+06	1.6451e+06	1.55526e+06	3.00991e+06	5.05516e+06	36380.8	19355.1	18351	1.64058e+06	1.6142e+06	1.40806e+06	30562.3	16352.9	15594.1	1.52641e+06	1.6142e+06	1.5219e+06
EPK	C16 H28 N4 O6	186.1	0.726	1.09487e+07		9.14578e+06	7.19341e+06	1.01896e+07	8.62558e+06	8.00933e+06	3.78843e+06	6.18073e+06	7.26091e+06	8.33275e+06	1.07658e+07	4.0007e+06	5.0911e+06	1.04013e+06	3.54548e+06	5.10244e+06	5.58595e+06	756383	249594	563655	2.78616e+06	56955	46982.4	29405.9	5.98911e+06	3.66678e+06	4.25596e+06	38597	32209.2	20396.9	5.04613e+06	3.66678e+06	5.23405e+06
		126.067	0.728	3.49169e+06		1.04709e+06	858027	967965	752390	777646	1.47065e+06	1.48956e+06	1.90323e+06	1.97185e+06	1.84303e+06	2.95269e+06	2.77583e+06	2.685e+06	2.54796e+06	2.67289e+06	3.26135e+06	3.02896e+06	3.06531e+06	2.76811e+06	3.58834e+06	16916.9	8812.5	8698.35	1.61124e+06	1.6171e+06	1.45703e+06	15028.5	7860.05	7789.42	1.53544e+06	1.6171e+06	1.5327e+06
	C18 H31 N5 O9	461.212	0.73	1.62095e+06		57012.4	155470	61400.7	171167	79906.5	145670	105761	121725	107194	93319.6	464175	203874	365713	361386	257773	252373	213593	109598	153882	303338	22403.4	11681.7	11530.4	325351	280256	197912	13954.1	7375.22	7380.45	262825	280256	259694
cis-acetylacrylic acid	C5 H6 O3	114.032	0.733	2.46499e+07	Superpathway of aromatic compound degradation via 2-oxopent-4-enoate;Superpathway of aromatic compound degradation via 3-oxoadipate;Other	9.40638e+06	6.51342e+06	4.79677e+06	8.49906e+06	5.81031e+06	1.23227e+07	1.31558e+07	6.90969e+06	1.14065e+07	1.10247e+07	1.88232e+07	1.96021e+07	1.16091e+07	1.36909e+06	1.81501e+07	7.20517e+06	2.15043e+07	2.12302e+07	8.4717e+06	8.37833e+06	213982	176814	38699.9	1.09925e+07	1.05906e+07	9.16032e+06	174320	144999	31949.4	1.00905e+07	1.05906e+07	1.00596e+07
	C9 H23 N7 O P2 S	339.117	0.738	2.08723e+06		2.09023e+06	1.03536e+06	687490	983260	493827	1.98478e+06	1.71008e+06	1.04458e+06	1.96658e+06	1.80045e+06	317606	241537	269095	196821	235973	228073	1.18008e+06	478067	1.20233e+06	304545	18191.2	10006.5	9362.5	706867	990972	694249	17832.1	9815.88	9190.62	701318	990972	699786
	C6 H11 N O6 S	225.031	0.738	2.17346e+06		135796	179025	115448	71148.2	83984.8	505753	422499	491696	418720	373626	105286	117284	121423	155522	127450	90509.9	107363	89745.5	162704	95586.3	92005	23540.4	19189.4	106594	104936	121802	111411	28292.8	22892.3	114424	104936	114000
	C18 H37 N O15	507.217	0.742	6.66335e+06		2.7407e+06	1.28471e+06	321354	147871	1.072e+06	648378	273468	1.41755e+06	713607	320408	126511	98763.1	68666.6	39838.8	42717	182782	44726.5	53010.3	106860	8.20833e+06	11404.9	6273.54	5869.78	1.31289e+06	1.09606e+06	101169	8335.81	4640.74	4395.27	1.20448e+06	1.20448e+06	138593
4-(2-Carboxy-1-azetidinyl)-N-(3-carboxy-3-hydroxypropyl)threonine	C12 H20 N2 O8	320.122	0.744	2.10057e+07		5.48196e+06	4.27557e+06	3.38203e+06	6.28451e+06	1.02126e+07	3.15986e+06	3.27124e+06	3.24131e+06	1.82112e+06	3.31917e+06	1.91677e+07	2.05339e+07	1.25211e+07	1.64797e+07	1.26554e+07	1.52316e+06	3.27722e+06	2.29517e+06	2.80554e+06	2.66981e+06	25770.2	14214.6	13263.2	1.06103e+06	4.55687e+06	4.45781e+06	24153.8	13348	12478	1.02717e+06	4.50734e+06	4.50734e+06
	C26 H18 N2 O3	406.133	0.744	1.2922e+06		350578	888279	359259	269778	567209	69760.7	80150.1	157418	128352	113133	1.12054e+06	1.06503e+06	1.06563e+06	1.04338e+06	794650	107361	116157	107548	120572	81395.3	23130.9	12475.9	11599.8	402676	406745	327538	18470.6	10034.4	9397.85	366359	406745	363580
2,4-Diamino-6-hydroxylaminotoluene	C7 H11 N3 O	153.09	0.745	1.33421e+07		319911	291944	420236	319849	382813	1.00828e+06	764485	1.60929e+06	1.08312e+06	687266	1.4786e+06	718239	833700	527932	561368	2.48753e+06	1.36036e+06	1.40491e+06	623347	1.57864e+06	88756.7	65830	59582.9	2.10495e+06	1.20414e+06	1.49604e+06	59817.1	44887.8	41112.4	1.76875e+06	1.20414e+06	1.84715e+06
L-dihydroanticapsin	C9 H15 N O4	201.1	0.746	1.34183e+06		405016	447055	434386	600781	610677	381437	304056	573548	434098	561589	667163	866968	585754	667421	296542	1.0171e+06	717557	975525	1.09096e+06	890268	20976.1	20620.2	16774	489367	473312	381432	16054.2	15915	13056.8	436758	473312	433669
	C7 H13 N8 O4 P	304.08	0.749	1.32469e+06		172699	132301	406441	174661	78149.1	1.23045e+06	885676	577591	716255	968174	91947.2	65992	65245.2	81171.1	56577.2	920467	998367	1.31987e+06	974709	867091	19723.4	10917.8	10151.1	417755	459997	413432	19474.5	10784.9	10032	415667	459997	415519
		199.606	0.751	762678		243752	245844	212234	146145	250218	169919	119074	186279	195819	196647	726381	475541	681575	614808	388958	656794	270724	371066	313097	410083	8191.42	4505.89	4073.68	311461	275121	292510	7568.52	4174.57	3784.44	301705	275121	302285
L-(-)-Serine	C3 H7 N O3	105.043	0.751	3.74045e+06	Superpathway of chorismate metabolism;Superpathway of aromatic amino acid biosynthesis;Other	1.13411e+06	3.70522e+06	1.35666e+06	2.10877e+06	2.7845e+06	741144	853441	2.05584e+06	727052	878111	1.34121e+06	1.45569e+06	976862	1.09923e+06	416934	1.62883e+06	2.90197e+06	2.92536e+06	1.50839e+06	1.39787e+06	105371	51180	41334	1.10097e+06	1.2368e+06	1.12511e+06	108252	52528.2	42381.4	1.1126e+06	1.2368e+06	1.11346e+06
THJ 2201	C23 H21 F N2 O	360.164	0.753	1.40021e+07		741278	954952	2.12015e+06	481369	510200	244110	358201	278268	400803	396101	1.66962e+06	4.97506e+06	3.5476e+06	1.07919e+07	2.50928e+06	1.01996e+06	620237	644684	710870	771550	5649.99	3548.34	3207.98	2.50042e+06	2.29014e+06	985489	4789.96	3028.68	2756.94	2.39528e+06	2.39528e+06	1.13494e+06
	C18 H37 N O15	507.217	0.754	5.76445e+06		2.75087e+06	889414	2.4177e+06	1.13553e+06	1.30468e+06	547879	1.98066e+06	2.10918e+06	2.09717e+06	1.99832e+06	143050	99695.7	64008.6	76660.1	54233.6	82886.3	57359.3	59571.6	164457	5.65005e+06	11358.2	6287.28	5845.75	895123	916058	963782	12543	6917.41	6407.84	929624	916058	929293
(2S)-2-Amino-4-hexynoic acid	C6 H9 N O2	127.063	0.754	8.16845e+06	Superpathway of L-lysine degradation	2.78261e+06	3.21953e+06	2.82016e+06	3.27186e+06	3.51418e+06	2.33938e+06	3.45235e+06	5.9606e+06	8.02368e+06	2.59005e+06	5.3675e+06	6.42239e+06	4.71443e+06	6.23807e+06	3.84104e+06	4.44676e+06	4.87843e+06	3.57204e+06	4.10146e+06	3.778e+06	262070	13179.6	168633	2.78026e+06	2.6569e+06	3.15935e+06	315124	15734.1	199883	2.97719e+06	2.6569e+06	2.96333e+06
(+)-castanospermine	C8 H15 N O4	189.1	0.754	3.07185e+06		1.34587e+06	1.98741e+06	1.51493e+06	1.75001e+06	2.33477e+06	1.59541e+06	1.48287e+06	1.38702e+06	944737	1.1202e+06	3.06054e+06	1.76896e+06	1.57245e+06	2.28342e+06	1.73279e+06	3.05663e+06	2.64588e+06	1.21276e+06	2.10066e+06	904860	98374.9	58439.5	59461	1.20396e+06	1.24873e+06	1.13473e+06	106311	62928.6	63800.6	1.22634e+06	1.22634e+06	1.07583e+06
4-Guanidinobutyric acid	C5 H11 N3 O2	145.085	0.755	1.79001e+07		7.50768e+06	7.53969e+06	8.86571e+06	6.83574e+06	1.04409e+07	7.11676e+06	4.79727e+06	8.1773e+06	6.26635e+06	6.60747e+06	1.21848e+07	1.44565e+07	1.226e+07	1.19674e+07	9.70988e+06	1.66801e+07	8.11333e+06	8.48827e+06	5.3442e+06	8.34602e+06	27205.2	25864.8	26254.4	8.65762e+06	6.47188e+06	5.84447e+06	17992	17314.7	17793.3	7.20754e+06	6.47188e+06	7.31646e+06
	C6 H16 N5 O7 P	301.08	0.757	6.19251e+06		4.08547e+06	189518	272789	5.77393e+06	5.30972e+06	525942	3.49602e+06	3.21233e+06	820096	5.85902e+06	789801	728605	634384	698365	371422	910251	1.35744e+06	1.49172e+06	1.01429e+06	824827	23580.2	13542	12463.6	2.42449e+06	2.21032e+06	2.12499e+06	20168.5	11642.8	10771.6	2.2734e+06	2.21032e+06	2.27627e+06
(5S)-5-(Carboxymethyl)-L-proline	C7 H11 N O4	173.069	0.758	3.53526e+07	Superpathway of arginine and polyamine biosynthesis;Other	1.72411e+07	1.82992e+07	1.63991e+07	1.81481e+07	2.10947e+07	3.49096e+07	1.53177e+07	2.10654e+07	1.43526e+07	1.41679e+07	3.32877e+07	2.89045e+07	2.77226e+07	2.98533e+07	2.48649e+07	2.76013e+07	3.07891e+07	2.56923e+07	2.56658e+07	2.02939e+07	99789.3	61501.7	62432.2	2.03525e+07	1.88473e+07	2.11549e+07	105125	64666.9	65520.4	2.07666e+07	1.88473e+07	2.07413e+07
Secnidazole	C7 H11 N3 O3	185.08	0.76	1.76383e+07		6.7245e+06	1.30595e+07	1.46944e+07	1.71254e+07	6.23696e+06	584695	2.10341e+06	1.34036e+06	550520	483184	1.0495e+07	1.61444e+07	4.98195e+06	4.87308e+06	490722	4.83748e+06	1.27568e+07	5.93603e+06	5.07694e+06	499312	39911.7	28244.8	27184.3	3.88107e+06	557409	3.67367e+06	37305	26461.7	25527.9	3.77737e+06	557409	3.77737e+06
		208.611	0.761	1.5101e+06		415237	394662	407658	327589	447341	420113	387649	356352	480392	520464	1.15537e+06	1.11844e+06	1.03367e+06	1.10372e+06	931269	1.14727e+06	556900	883583	602050	958061	12657.3	7511.59	6916.97	754464	517303	619134	9941.04	5945.1	5517.09	681321	517303	693593
MFCD00037215	C8 H14 N2 O5	218.09	0.762	1.18252e+07		645812	995342	2.72509e+06	912896	1.64315e+06	1.41996e+06	1.58756e+06	3.8656e+06	1.798e+06	1.41329e+06	9.31197e+06	6.36376e+06	1.0344e+07	1.10371e+07	1.15714e+06	1.34058e+06	1.40133e+07	1.36943e+06	1.15346e+06	2.2912e+06	35163.9	19156	17864.3	2.57057e+06	2.94985e+06	997802	48909.1	26189.4	24013.4	2.76021e+06	2.76021e+06	827285
Urocanic acid	C6 H6 N2 O2	138.043	0.763	4.31794e+07		3.10347e+07	2.35536e+07	3.96129e+07	2.06529e+07	3.5943e+07	4.53383e+06	335979	415918	190605	1.80799e+06	128994	133751	181835	96058.8	351372	1.031e+06	129669	231939	154686	86794.6	44002.7	41900.3	32561	7.58283e+06	4.90185e+06	5.78453e+06	31983.3	30754.8	24137.5	6.60727e+06	4.90185e+06	6.78657e+06
THJ 2201	C23 H21 F N2 O	378.175	0.763	1.5043e+07		881572	1.4433e+06	2.16629e+06	715007	769684	324948	521142	330210	344530	486331	1.76275e+06	5.26354e+06	3.67929e+06	2.17475e+06	3.50722e+06	1.23123e+06	938298	547404	587259	1.20202e+06	13411	8452.26	7840.4	2.71383e+06	2.41859e+06	1.11841e+06	10856.4	6900.62	6456.2	2.56621e+06	2.56621e+06	1.35168e+06
	C10 H16 O8	264.084	0.764	4.14669e+06		506883	640247	581690	522616	427873	2.55495e+06	1.47332e+06	1.32855e+06	2.16725e+06	1.40069e+06	4.00218e+06	698691	350246	575795	480094	744155	1.21441e+06	1.28095e+06	1.42718e+06	1.09846e+06	11617.3	6767.84	6260.63	880165	626858	843549	10965.2	6400.75	5932.97	860069	626858	863731
	C8 H7 N O2 S	181.02	0.767	3.41066e+06		18569.6	24421.9	28030.9	28425.8	28218.5	1.03962e+06	334608	1.55235e+06	517912	57137	33112.6	24532	28187.4	25125.7	21886.6	3.44023e+06	260796	3.2751e+06	1.19291e+06	2.07632e+06	7907.44	4606.6	4261.36	561411	426154	588595	8413.63	4890.32	4513.53	575003	426154	575003
		114.044	0.767	8.65967e+06		508290	1.11056e+06	1.20867e+06	1.10934e+06	302287	6.43652e+06	271538	6.36275e+06	285991	3.15539e+06	319453	487114	135403	362673	170670	612405	383292	309146	221179	631513	12312.5	7172.81	6710.5	1.0596e+06	713008	657495	7545.66	4457.39	4229.39	848899	713008	874562
	C15 H18 N8 O4	374.144	0.77	1.61001e+06		374161	823578	349416	321969	408531	458518	312597	214454	440008	375187	1.42152e+06	726269	477041	366860	441566	189081	169869	278347	183837	174747	15447.5	8999.18	8324.75	380091	285547	323507	12678.5	7433.59	6921.08	350054	285547	353872
2-Oxobutyric acid	C4 H6 O3	102.032	0.771	554071	Superpathway of L-lysine degradation;Superpathway of branched chain amino acid biosynthesis;Other	228333	98069.9	87497	300605	99994.2	172823	126683	211162	220723	141214	328200	175375	178285	266198	171843	361021	477362	507815	527272	519872	56071.3	32482.9	20214.2	215116	150618	204986	52512.7	30490.4	19017.5	209537	150618	210593
L-(-)-Asparagine	C4 H8 N2 O3	132.053	0.771	7.36608e+06	Other	1.80708e+06	143538	1.24984e+06	1.02602e+06	799487	1.91695e+06	5.92226e+06	6.90774e+06	5.96151e+06	4.89377e+06	585973	257484	192979	294425	481541	622808	580935	363756	233790	417889	105078	58895.1	44216.4	1.33802e+06	1.19625e+06	1.22372e+06	94146.5	52964.5	39912.8	1.27964e+06	1.19625e+06	1.28222e+06
	C7 H5 N3 O2	163.038	0.773	1.10746e+06		703857	1.04731e+06	684547	978535	838979	227972	224472	120079	241335	256576	1.11417e+06	917734	974514	1.07364e+06	647610	445136	371778	338328	316843	242209	8031.88	4679.09	4328.42	432025	482593	435536	8112.42	4724.32	4368.7	433716	482593	433843
MFCD00021722	C4 H6 N2 O2	114.043	0.774	5.70877e+06	Other	1.54665e+06	1.1554e+06	2.35488e+06	2.63526e+06	2.1482e+06	1.46709e+06	4.1476e+06	5.6169e+06	4.1952e+06	3.66934e+06	2.08204e+06	1.66914e+06	1.66519e+06	1.45113e+06	1.26672e+06	991764	1.25151e+06	1.30785e+06	1.19352e+06	807334	164387	119888	92746.9	1.85444e+06	1.69839e+06	1.68424e+06	160302	116996	90576.2	1.83145e+06	1.69132e+06	1.69132e+06
	C8 H6 N2 O3	178.038	0.775	803933		125833	177722	293886	383334	558121	141205	163550	242863	137898	275681	420968	261566	373813	286431	90223.5	24785.7	241134	217288	327104	398141	6565.75	3824.98	3538.32	146296	187778	212598	12227.6	6910.8	6207.44	178830	187778	179875
		181.072	0.776	1.79013e+06		343591	761650	23304.1	612384	24201.1	19209.9	16898.6	517136	138694	18859.9	456544	484443	326220	1.78414e+06	28291.6	26438.5	28999.8	323474	17300.3	14471.8	7586.92	4419.87	4088.63	22115.4	384568	383989	7552.26	4400.28	4071.06	22065.5	384278	384278
(2S,3S)-2,3-dihydro-3-hydroxyanthranilic acid zwitterion	C7 H9 N O3	155.058	0.776	5.79089e+06		1.77383e+06	3.25453e+06	2.31035e+06	3.05511e+06	2.10866e+06	811624	630589	1.49328e+06	1.51689e+06	1.38897e+06	2.87332e+06	1.95903e+06	3.75207e+06	4.41797e+06	5.21824e+06	3.34866e+06	709754	1.27046e+06	860325	2.07361e+06	110642	83345.8	83038.8	2.74673e+06	2.12937e+06	2.77067e+06	72892	55753.2	56416.4	2.43805e+06	2.43805e+06	4.46761e+06
	C23 H33 N9 O3	483.269	0.779	907890		16627	20740.5	21251.1	20913.8	18031.1	19266.8	15998.2	12614.4	17724.7	16797.3	22218.3	48320.5	21204.9	41583.6	22179.4	22833	20876.6	21339.3	15982	35943.3	6847.87	3989.33	3690.35	78809.4	47534.4	59308.2	4887.73	2876.79	2688.96	68082.2	47534.4	70400.7
	C19 H43 N2 O5 P	410.289	0.779	1.69057e+07		207981	5.70698e+06	3.33292e+06	3.98134e+06	4.68997e+06	23479.4	19038	14122.8	21249.1	68484.9	1.28187e+07	1.43349e+07	1.45732e+07	1.00897e+07	1.02965e+07	1.15674e+07	8.75436e+06	9.40902e+06	9.16344e+06	1.2795e+07	8120.43	4730.68	4425.77	7.24959e+06	5.46381e+06	4.94636e+06	5421.09	3196.03	3026.39	6.06339e+06	5.46381e+06	6.14939e+06
cipamfylline	C13 H17 N5 O2	275.137	0.781	1.78045e+06		66622.2	161748	159061	86752.7	59606	202231	252413	154931	154581	253287	154793	219905	179036	204498	173431	363910	274356	1.50678e+06	212386	316537	24164.5	12989	12006.6	187505	156515	111639	14773.6	8052.75	7549.94	150034	156515	148802
	C14 H26 N4 O8	378.175	0.781	2.99873e+07		2.65213e+06	1.34105e+06	1.63586e+06	2.26307e+06	1.19654e+06	343609	493310	606732	694744	711628	7.92622e+06	7.72613e+06	6.60754e+06	2.19363e+07	2.33979e+06	5.02497e+06	702896	1.70987e+06	968354	2.06549e+06	13803	8041.17	7489.18	4.46669e+06	3.23416e+06	2.95691e+06	8958.16	5284.87	4985.36	3.6839e+06	3.23416e+06	3.75476e+06
	C17 H30 N9 O6 P S	519.179	0.781	787188		49847.1	133247	102261	116055	123577	473972	27236	653441	144592	424740	234285	132829	147879	110055	93852.9	382709	819820	779643	446377	558650	8931.04	5202.91	4867.57	190115	237611	200300	9520.48	5533.27	5164.49	194855	237611	195543
THJ 2201	C23 H21 F N2 O	360.164	0.784	2.56358e+07		2.49084e+06	1.00495e+06	1.52562e+06	2.30905e+06	4.53721e+06	371168	297946	634551	769546	754146	8.64428e+06	7.62555e+06	7.84633e+06	2.21975e+07	3.61304e+06	4.88405e+06	658719	1.3865e+06	884960	1.4327e+06	7372.05	4294.7	4017.89	3.62786e+06	2.78991e+06	3.06115e+06	6002.06	3519.92	3315.2	3.32929e+06	2.78991e+06	3.36272e+06
		205.145	0.784	1.35837e+07		178995	4.84819e+06	2.66483e+06	3.27578e+06	3.97138e+06	21978.6	17738.2	13041.3	19826.7	64062	1.03404e+07	1.18423e+07	1.14782e+07	8.23874e+06	7.7096e+06	9.74681e+06	344944	7.90053e+06	7.32091e+06	1.08037e+07	7560.85	4404.69	4120.79	6.06241e+06	4.48446e+06	4.08282e+06	4985.39	2940.03	2784.83	5.03954e+06	4.48446e+06	5.12254e+06
AMPA	C7 H10 N2 O4	186.064	0.784	5.41303e+06		1.10701e+06	1.95047e+06	3.26948e+06	1.6434e+06	1.18163e+06	1.49682e+06	932884	1.87497e+06	1.01763e+06	639519	1.57623e+06	1.44479e+06	2.29025e+06	3.89038e+06	2.15851e+06	1.09939e+06	1.76628e+06	1.47344e+06	868391	2.36328e+06	25663.2	15381	12817.6	973664	705848	816935	15532.1	9475.08	8039.52	839756	839756	1.56616e+06
Dinoseb	C10 H12 N2 O5	240.075	0.787	1.00043e+07		646316	768739	502157	1.1569e+06	1.11936e+06	2.48145e+06	872199	1.21067e+06	3.11732e+06	1.6009e+06	994048	7.18091e+06	1.94263e+06	714485	1.72222e+07	1.44304e+06	3.34265e+06	3.48752e+06	1.45943e+06	1.65269e+06	22272.4	12941.7	12138.8	4.10067e+06	2.97568e+06	1.00198e+06	13496	7981.62	7622.34	3.53817e+06	3.53817e+06	1.91562e+06
	C14 H37 N9 O5	411.293	0.787	3.21318e+06		29015.7	979057	649365	747965	1.04339e+06	26700.3	22503.7	18070.3	24815.3	30805.2	2.66511e+06	2.71444e+06	2.6685e+06	2.06635e+06	1.72554e+06	2.19305e+06	2.0306e+06	2.01352e+06	2.24312e+06	2.32842e+06	9654.23	5624.21	5261.72	1.26466e+06	1.031e+06	974534	7211.59	4239.48	4002.72	1.11613e+06	1.031e+06	1.12413e+06
	C5 H9 N3 O	127.074	0.787	2.49022e+06		398210	739491	518816	487694	462877	358626	124039	179648	198689	155555	1.9083e+06	1.79715e+06	1.37973e+06	1.43687e+06	1.39929e+06	319697	645269	344669	263403	341890	12376.4	13036.5	14242.7	459184	374228	308907	8238.58	8782.7	9712.67	383506	374228	384850
	C10 H11 N3 O3	221.08	0.789	1.95352e+06		561795	228562	202556	435995	478458	103483	118077	195238	102968	128731	1.572e+06	1.42167e+06	729089	675541	439280	435154	274961	501274	305517	181742	6904.67	4022.42	3763.16	532825	398244	394079	4932.84	2903.27	2744.42	460502	398244	467502
	C13 H30 N2 O6	310.211	0.791	665041		56610.7	198867	117011	97741.1	101085	49186.8	30743.6	39928.2	28005.4	25810.9	424634	479764	438827	469844	244750	44428.9	28368.1	29250.6	34329.6	56675.2	5553.95	15562.9	13245.4	182982	141238	112890	3444.94	9785.72	8444.55	147503	141238	148643
2635N2PS4Q	C6 H11 N O2	129.079	0.792	1.48853e+07	Superpathway of L-lysine degradation	1.74219e+06	1.91028e+06	900890	1.62521e+06	2.75454e+06	1.91239e+06	1.11808e+06	1.89145e+06	1.80829e+06	940483	5.34937e+06	4.08785e+06	6.41754e+06	5.87127e+06	2.61438e+06	3.07923e+06	627648	2.92054e+06	3.00064e+06	2.71885e+06	205192	132569	93847.7	5.92919e+06	5.84493e+06	4.57833e+06	155994	101652	72588.4	5.27549e+06	5.84493e+06	5.22589e+06
Glycylglutamine	C7 H13 N3 O4	203.091	0.792	1.85818e+07		6.95749e+06	2.08612e+07	1.4649e+07	8.65565e+06	1.3759e+07	2.85257e+06	4.77351e+06	6.35243e+06	3.2888e+06	3.50225e+06	2.7722e+06	1.5904e+07	5.70784e+06	4.62181e+06	4.74452e+06	4.74997e+06	3.5652e+06	4.70534e+06	4.41606e+06	2.14866e+06	33570	25867.4	25460.5	4.78723e+06	2.86702e+06	3.86431e+06	25706.4	19974.9	19828	4.2736e+06	2.86702e+06	4.3922e+06
5-BETA-D-RIBOFURANOSYLPICOLINAMIDE ADENINE-DINUCLEOTIDE	C21 H27 N7 O14 P2	663.109	0.793	1.34646e+06		13904.4	10014.4	11107.2	18365	10975.8	12518.5	21627.7	11032.5	14596.9	13530.2	42205.8	32583	22136.8	12593.2	58902.8	208642	48181.7	121247	87073.6	156726	5079.43	3236.21	3168.06	96532.8	59480.4	77575.4	3877.89	2491.7	2460.19	86056.6	59480.4	88328.1
	C25 H29 P	360.201	0.794	1.05023e+06		97548.8	65762.6	117810	144972	134987	83753.2	85062.9	80349.5	91398.7	79479.5	919445	980497	528340	871514	621828	255761	65023.2	236668	197439	197933	10269.5	5885.41	5641.77	228251	167815	192156	8320.26	4800.81	4633.69	209012	167815	211636
	C13 H33 N4 O5 P	356.217	0.794	3.54122e+06		537551	931331	590951	559408	800288	76801.6	29721.2	52441.1	25655.2	91667.7	2.69807e+06	3.08136e+06	2.52496e+06	2.59247e+06	474520	254242	137647	202276	197632	239732	9173.16	5233.88	5114.25	982606	704831	665409	6056.1	3497.79	3460.34	817326	704831	834077
		146.592	0.795	453367		73523.9	100550	42092.3	58819.5	86027.1	10556.3	11405.5	9281.79	12302.9	11398.8	370633	395198	371293	373963	201915	19367.2	12211.7	13593.8	16265.2	18652.3	4787.74	2731.71	2669.27	95084	80481	74583	3646.71	2098.52	2068.31	84674.7	80481	85036.8
		176.591	0.795	174689		43122.3	18038.7	16394.1	17512.3	25596.5	54202.6	12706.4	46970.5	14396.6	25602.6	194611	181880	98771.7	162477	65089.6	32245.1	15629	41435.4	29706.5	19998.3	4405.17	2513.43	2455.98	32431.3	38140.8	37661.8	5401.82	3057.41	2963.78	34965.9	38140.8	35116.3
		115.076	0.795	289885		19367.1	61295.1	38332.5	43895.7	52613.4	53122.5	11799.4	10113.5	12636.1	11874.7	256344	253426	210177	224822	113274	23875.1	13375	22218	28194.4	17140.6	4970.5	2835.99	2771.17	52105.5	45411	44110.9	4089.23	2348.02	2309.06	48038	45411	48191.3
.alpha.-Aminoadipic acid	C6 H11 N O4	161.069	0.796	3.26857e+07	Superpathway of L-lysine degradation;Other	2.07019e+07	1.30125e+07	1.89763e+07	2.87979e+07	1.30154e+07	1.64264e+06	1.20334e+07	1.32859e+07	1.1429e+07	1.51041e+07	1.83793e+06	234132	2.55616e+06	3.69307e+06	535298	1.30573e+07	579607	940292	2.43097e+06	1.36151e+06	38988.2	22504.8	19770.9	1.0072e+07	8.82199e+06	7.86415e+06	29648.5	17261.2	15296.3	8.96271e+06	8.82199e+06	8.97495e+06
Uracil	C4 H4 N2 O2	112.027	0.797	1.44983e+07	Other	3.13573e+06	2.19316e+06	3.53085e+06	1.92386e+06	2.64487e+06	1.53631e+06	139890	1.88176e+06	2.0524e+06	3.31014e+06	1.67868e+06	1.86734e+06	2.13339e+06	2.78591e+06	2.70635e+06	6.90001e+06	1.33978e+06	4.25576e+06	3.79061e+06	4.19901e+06	95134.9	82139.3	87142.6	4.52731e+06	4.14911e+06	3.67035e+06	75206.2	65421.7	69933.8	4.10041e+06	4.14911e+06	4.09688e+06
Adenosine	C10 H13 N5 O4	267.097	0.797	7.08512e+06	Superpathway of purine nucleotide salvage;Other	1.06493e+06	64044	323045	323676	210158	1.51944e+06	1.77757e+06	3.67001e+06	2.8428e+06	1.20158e+06	127843	119138	109132	175259	82282.1	1.34082e+06	2.0809e+06	4.671e+06	297220	855460	2965.22	1892.68	1849.42	1.04806e+06	1.2417e+06	1.34302e+06	4297.38	2699.73	2597.01	1.19341e+06	1.2417e+06	1.19721e+06
4-(2-Carboxy-1-azetidinyl)-N-(3-carboxy-3-hydroxypropyl)threonine	C12 H20 N2 O8	320.122	0.798	5.06456e+07		5.64586e+06	7.29597e+06	4.81594e+06	4.47179e+06	5.86508e+06	2.67346e+06	1.94665e+06	1.81255e+06	2.32444e+06	1.75617e+06	3.88318e+07	1.88944e+07	1.18431e+07	1.72727e+07	3.2227e+07	4.21047e+06	3.70043e+06	4.19171e+06	2.57544e+06	4.20747e+06	8247.58	4319.24	4097.95	7.53403e+06	6.11377e+06	5.07652e+06	5494.43	2912.1	2796.63	6.29478e+06	6.11377e+06	6.32093e+06
1-(4-Aminobutyl)urea	C5 H13 N3 O	131.106	0.799	4.53597e+07	Other	1.55017e+06	544704	1.3065e+06	791956	908491	791702	1.16327e+06	3.20555e+06	903897	719956	3.60927e+07	2.64725e+07	2.3818e+07	1.50185e+07	1.51726e+07	4.35605e+06	2.14773e+06	1.88003e+06	3.41874e+06	6.08611e+06	7369.57	6830.98	8044.35	7.82795e+06	5.92099e+06	5.6763e+06	5179.32	4852.23	5776.08	6.71265e+06	5.92099e+06	6.80733e+06
Homocarnosine	C10 H16 N4 O3	240.122	0.799	2.34794e+06		595086	577404	266164	698645	840402	82773.5	66292.5	178163	128356	90966.7	2.39322e+06	1.72956e+06	486877	1.38797e+06	1.10743e+06	304685	303179	246511	408622	230103	4456.82	2749.81	2686.95	515331	403861	527136	4600.17	2835	2767.02	521719	403861	520760
5-hydroxy-4-methoxy-5,6-dihydro-2H-pyran-2-one	C6 H8 O4	144.042	0.8	4.03415e+07	Other	2.40662e+07	1.72664e+07	2.64651e+07	3.91529e+07	2.33331e+07	4.79871e+06	1.63692e+07	2.14393e+07	1.81179e+07	4.04679e+07	7.42043e+06	4.02305e+06	6.80429e+06	9.0738e+06	4.82067e+06	2.13009e+07	1.25042e+07	1.10273e+07	1.23379e+07	8.02946e+06	767912	556893	240859	1.52674e+07	1.22955e+07	1.62717e+07	841522	608195	262154	1.58107e+07	1.22955e+07	1.5731e+07
Dimethyl sulfoxide	C2 H6 O S	78.0139	0.8	8.77152e+06	Other	476797	1.6381e+06	2.37655e+06	2.73656e+06	903498	1.85631e+06	3.149e+06	2.03359e+06	3.86127e+06	2.06752e+06	608881	1.43281e+06	934005	3.22598e+06	3.47239e+06	2.79447e+06	4.13388e+06	5.77242e+06	6.25343e+06	3.67945e+06	12202	6558.83	6306.19	2.88626e+06	2.8841e+06	1.81902e+06	7939.48	4321.48	4208.18	2.3835e+06	2.8841e+06	2.30528e+06
Glycylprolylhydroxyproline	C12 H19 N3 O5	285.133	0.8	1.42413e+07		328857	580409	3.43657e+06	1.07957e+06	2.83098e+06	706050	314761	566028	235640	245776	1.09595e+07	1.60342e+06	1.00643e+07	5.25295e+06	1.15323e+06	2.38639e+06	611418	1.5815e+06	1.77878e+06	2.54848e+06	6398.96	3253.8	3179.43	3.57987e+06	2.70591e+06	2.45119e+06	4285.38	2205.05	2180.67	2.99878e+06	2.70591e+06	3.04034e+06
	C24 H27 O2 P	378.175	0.801	4.35152e+06		133636	91129.8	105970	134743	123526	75481.8	43270.9	15513.9	86178.9	57784.2	1.25217e+06	1.24944e+06	918315	3.45504e+06	1.01124e+06	278848	44178.5	434987	318664	2.10244e+06	6073.43	3088.27	3017.69	136116	462715	411776	4483.02	2297.5	2262.81	115868	437246	437246
1-Deoxy-1-(4-morpholinyl)-alpha-D-fructofuranose	C10 H19 N O6	249.121	0.801	2.07146e+07		1.84086e+06	377961	803225	2.23355e+06	580396	7.39044e+06	5.43513e+06	2.946e+06	1.04251e+07	1.10428e+07	356087	394775	246592	285520	507100	900115	649617	855125	636464	838068	20314	10919.2	10093.3	2.07146e+07	1.89771e+07	1.40262e+07	13768.8	7487.08	7002.3	1.74547e+07	1.89771e+07	1.72474e+07
(2S)-2-Piperazinecarboxamide	C5 H11 N3 O	129.09	0.802	4.43583e+06		4.38809e+06	2.14228e+06	1.5846e+06	2.34665e+06	4.41459e+06	1.79824e+06	564994	1.98366e+06	702309	1.8143e+06	1.74892e+06	838385	2.32902e+06	2.64798e+06	2.66318e+06	836343	373708	1.43629e+06	1.40862e+06	515383	23686.9	12732.2	11769.2	1.79191e+06	1.64232e+06	2.00896e+06	27940.6	14923.1	13707	1.90591e+06	1.64232e+06	1.89558e+06
	C14 H19 N5 O7	369.128	0.803	2.55224e+06		319602	311014	316121	435833	442243	124072	108280	144562	285492	313048	3.14241e+06	1.43285e+06	1.19738e+06	2.44654e+06	547917	708830	227182	399408	410473	341791	5542.2	2818.15	2753.74	443086	366589	553536	8024.37	4016.15	3863.53	504385	366589	493553
	C14 H39 N9 O2 P2 S	459.244	0.804	608706		46920.8	37087.4	87575.5	59556.9	56313.2	221963	85491.5	149748	46533.6	133476	383344	587908	262371	396208	104882	236049	86080.1	242385	252186	393184	5611.37	3462.15	3210.42	242296	188394	214402	4816.28	2986.68	2783.68	227538	188394	229272
		178.109	0.805	3.54046e+06		532328	840088	589211	560282	801775	66583.9	93370.4	20603.8	53374.1	39704.1	2.74172e+06	2.95225e+06	2.46654e+06	2.58974e+06	1.94432e+06	170470	112518	165843	132641	232392	8798.36	4820.93	4636.52	968654	715625	672460	5945.55	3295.89	3207.39	815009	715625	828682
	C14 H25 N4 P S	312.155	0.805	647403		347129	192443	175807	323446	217505	99525.4	326027	526010	83254.3	458667	26566.8	26240.5	21137.4	15199.7	19692.3	20996.8	16124.4	12597.9	13870.9	16245.9	7438.87	3998.55	3696.12	103340	76741.3	76227.5	5298.88	2877.79	2688.03	89188.5	76741.3	90603.8
1-Piperideine	C5 H9 N	83.0734	0.805	5.32866e+06	Superpathway of linamarin and lotaustralin biosynthesis	551941	409358	873800	563991	129766	56802.4	178933	148214	304217	567758	996200	45874.9	867773	2.10675e+06	39587.2	1.22781e+06	1.08165e+06	671482	528098	489467	583875	658223	468694	1.56774e+06	1.04522e+06	1.30406e+06	464494	527488	378385	1.42396e+06	1.04522e+06	1.45053e+06
	C23 H43 N O18	621.247	0.805	1.5455e+06		574998	549997	1.40723e+06	432257	1.37128e+06	164694	43150.8	252170	108028	92076.1	100468	135993	292128	163390	247069	91853.2	153822	475582	295726	388524	6291.25	3199.03	3125.91	233755	339620	193907	5085.27	2603.6	2561.75	213831	339620	213831
	C22 H44 N10 O3 P2 S2	622.251	0.806	697031		32060.5	104375	640535	418445	275921	58048.2	22637.3	62956	40462.3	27443.1	29764.1	44586.9	35069.9	24706.1	30161.7	40314.2	400066	189251	40554.2	48279.1	8168.01	4390.48	4058.41	90085.4	63253.3	68951.2	5992.76	3252.13	3035.3	78841.6	63253.3	80420.1
	C18 H40 N9 O15 P	653.237	0.808	442575		223410	505209	158856	195259	152571	286440	209320	210161	286750	258527	30619.5	29739.3	24076.4	17564.6	21614.9	23711.8	18609	14326.2	16069.5	19347.4	8336.37	4480.98	4142.07	146772	127041	111722	6188.41	3357.26	3132.42	129159	127041	129363
L-Pyroglutamic acid	C5 H7 N O3	129.042	0.809	4.18897e+07	Other	2.46278e+07	1.6075e+07	2.35012e+07	3.77241e+07	1.91221e+07	1.72478e+06	1.66142e+07	1.99848e+07	1.48575e+07	6.79467e+06	3.79382e+06	2.54752e+06	4.81273e+06	5.94756e+06	2.25608e+06	1.58375e+07	1.3523e+06	1.70303e+06	4.06884e+06	2.76657e+06	43734.9	121516	123362	1.46533e+07	1.1122e+07	1.20973e+07	34774.9	97331.8	99544.4	1.33063e+07	1.1122e+07	1.34599e+07
		180.106	0.811	985010		81145.5	61958.4	45373.7	17529.3	62148.7	19510.8	51186.2	149881	62156	126100	43255.5	94737.4	109492	163724	45514.4	88144.3	36516.6	49527.3	52341.9	116397	13677.1	4467.5	6830.02	149544	156726	132889	11947.3	3920.15	6020.55	141495	156726	140905
Glycylprolylhydroxyproline	C12 H19 N3 O5	285.133	0.812	1.62773e+07		1.92432e+06	4.56524e+06	3.43657e+06	2.91553e+06	2.83098e+06	598532	251345	464056	248946	200659	1.09595e+07	1.47213e+07	1.00643e+07	5.25295e+06	9.67454e+06	2.38639e+06	594503	1.5815e+06	1.77878e+06	2.54848e+06	5572.86	2995.54	2662.41	3.57987e+06	2.70591e+06	2.45119e+06	3732.14	2030.02	1826.06	2.99878e+06	2.70591e+06	3.04034e+06
	C36 H65 N6 O11 P3	850.392	0.812	3.22071e+06		946806	2.15217e+06	1.0693e+06	1.63818e+06	1.44268e+06	666476	341859	566689	425783	415911	2.57927e+06	3.17328e+06	2.99458e+06	2.15628e+06	1.90247e+06	730823	257846	467321	760855	7177.36	4473.48	2404.59	2137.18	895328	838185	848165	4181.82	2253.06	2007.18	871448	838185	872061
lys-asn	C10 H20 N4 O4	260.148	0.812	958885		629264	33169.7	914961	83053	77191.7	1.03834e+06	426835	500684	513567	338000	288665	46814.9	602357	46598	47858.4	26981.9	22029.7	43127.6	16605.1	53231.9	3911.63	2102.58	1868.76	574323	465437	332688	2339.25	1275.68	1150.57	454336	465437	452078
	C6 H11 N3 O2 S	189.057	0.812	1.02872e+06		461359	94440.7	298283	331601	156267	129041	810603	805761	457121	1.02653e+06	39541.5	21574.9	29022.3	23052.5	16083.2	27273.8	18305.7	17112.3	21425.8	18763.9	14565	4952.48	8907.95	113992	135025	108409	13745.4	4683.18	8440.57	111382	135025	111010
Muscimol	C4 H6 N2 O2	114.043	0.812	4.82207e+06	Other	1.21053e+06	83732.9	865664	506427	372640	1.44527e+06	3.87592e+06	3.38925e+06	3.97469e+06	384808	60530.3	99635.4	28852.9	131208	31815.7	55344.1	42452.7	41865.4	31202.8	94538.9	13213	7996.34	7483.45	103679	82408.5	56643.4	7594.5	4666.88	4435.94	80329.9	82408.5	79854.2
Miglitol	C8 H17 N O5	207.111	0.814	2.60804e+06		392489	250187	422375	514510	413909	1.30109e+06	951418	612174	929481	1.28395e+06	603104	653297	559432	528405	409039	1.57926e+06	2.09969e+06	1.34111e+06	502173	1.33829e+06	23831.3	18118.5	14377.4	558933	801921	715913	17716.9	13573.7	10854.7	477723	758917	758917
	C15 H17 N7 O6	391.123	0.814	4.42923e+06		1.44209e+06	1.93104e+06	1.15938e+06	1.36042e+06	2.02816e+06	505911	387197	258610	409009	451284	2.79276e+06	3.54298e+06	2.68863e+06	3.81803e+06	2.64305e+06	580963	507043	595387	601717	619768	11354	6103.02	5424.31	1.3742e+06	1.22454e+06	1.14301e+06	9186.86	4971.98	4449.59	1.25764e+06	1.22454e+06	1.25977e+06
		263.143	0.814	492602		114853	202145	132853	172327	116074	73192.5	32416.7	59444.6	46952.2	39386.7	269651	365285	488589	180820	340717	278958	9406.1	47839.7	85547.5	68546.6	4634.37	2491.07	2214.04	118342	112611	116020	4518.88	2431.16	2162.72	117166	112611	117196
(5S)-5-(Carboxymethyl)-L-proline	C7 H11 N O4	173.069	0.817	1.40664e+07	Superpathway of arginine and polyamine biosynthesis;Other	4.01639e+06	2.37435e+06	1.84224e+06	2.72523e+06	1.27458e+07	1.44623e+07	2.77732e+06	2.79585e+06	2.45365e+06	1.95618e+06	1.24261e+07	1.0278e+06	1.32484e+07	819015	3.49483e+06	7.92249e+06	2.40289e+06	2.7103e+06	611329	4.26239e+06	53403.9	45168.9	43996.5	6.14727e+06	6.00097e+06	2.13093e+06	50896.7	43138.2	42106.5	6.07412e+06	6.07412e+06	2.2108e+06
	C15 H37 N10 O11 P	564.239	0.817	873650		196279	62917.3	334643	96722.7	122535	94728.1	171354	131236	140769	81723	18354	10252.4	8695.53	9372.86	7905.08	8980.56	18399.4	22617.4	5508.9	919458	4538.37	2439.47	2168.18	109031	90169.8	91342.2	3682.45	1992.8	1783.28	99907	90169.8	100522
		184.582	0.817	1.08277e+06		829141	255469	103101	41787.8	140362	1.21982e+06	45095.5	86006.8	42515.4	589101	863582	956758	306631	530857	203084	195810	216140	469131	95497.7	73290.1	11635	6254.08	5558.57	76279.5	69092.7	109505	9677.93	5241.23	4693.71	72686.1	72686.1	128574
	C13 H27 O P S	262.153	0.818	1.89081e+06		1.40436e+06	42857.8	1.61125e+06	547350	185278	1.23367e+06	1.88927e+06	1.53329e+06	1.49023e+06	962444	102442	119213	114397	108361	116997	174069	17777.6	145948	83756.8	96231	8490.36	4563.75	4056.23	903466	1.14973e+06	921330	8689.6	4666.94	4144.47	911679	1.14973e+06	913104
	C13 H38 N8 O11 P2	544.212	0.818	313375		37798.2	56985.8	77511.1	122253	98665.6	6639.95	12661.6	32390	9153.18	6368.37	312803	290076	214126	179669	156884	31916.1	11628	8961.09	15206.4	18700.5	4408.27	2369.54	2106.03	51593.8	39161.9	51481.5	4395.02	2362.67	2100.15	51532.8	39161.9	51542.6
	C9 H11 N3 O4	225.075	0.818	1.4717e+07		3.35982e+06	2.45921e+06	2.15348e+06	2.8605e+06	2.64837e+06	1.27193e+06	3.05329e+06	3.25784e+06	2.58141e+06	2.59445e+06	1.61667e+07	1.3529e+07	7.54257e+06	6.251e+06	1.46104e+06	1.66344e+06	1.77639e+06	5.31218e+06	4.71921e+06	2.35281e+06	16873.9	9278.82	8626.68	2.53761e+06	2.20245e+06	2.83048e+06	19797.9	10819.9	9997.92	2.69394e+06	2.20245e+06	2.67524e+06
Furaltadone	C13 H16 N4 O6	324.106	0.818	5.93682e+06		583116	970742	2.76889e+06	1.89462e+06	1.09458e+06	3.80269e+06	324040	1.19896e+06	3.09153e+06	2.64654e+06	1.0194e+06	1.0285e+06	1.54932e+06	1.4851e+06	1.18921e+06	4.13151e+06	2.09396e+06	5.165e+06	2.82647e+06	4.55141e+06	15305.5	8227.02	7312.11	3.84393e+06	2.27557e+06	2.6435e+06	10049.5	5468.82	4921.75	3.18871e+06	2.27557e+06	3.32718e+06
		343.174	0.819	1.8253e+06		280894	708186	1.17063e+06	703067	733456	182423	218173	297509	318060	179787	1.04515e+06	1.64036e+06	1.97904e+06	226779	861593	573596	48298.4	318359	84489.3	74109.2	4571.07	2457.05	2183.81	305521	489848	369630	6027.89	3203.7	2815.74	337575	489848	337575
Aceturic acid	C4 H7 N O3	117.043	0.819	783688	Aspartate superpathway;Other	162975	835437	294448	504830	703351	167790	52473.8	148211	65584.8	56702.5	55725.4	149741	56884.2	105345	80377.2	90070.9	444747	510474	165850	165052	21024.8	4541.75	10968.5	217204	232202	181947	17330	3767.21	9155.79	200416	232202	198581
Mebicar	C8 H14 N4 O2	198.112	0.819	964985		336515	375548	246301	266990	412390	95918.3	109201	93155.3	80672	65970	824332	915013	811993	572966	539021	145674	156684	126399	119851	82067.6	7991.31	4295.5	3817.81	272425	241399	223225	6368.36	3448.11	3087.2	247630	241399	248063
g-Butyrobetaine	C7 H15 N O2	145.11	0.819	1.82191e+06		158619	111026	113763	240047	214513	1.32057e+06	1.37795e+06	1.31198e+06	550075	1.16243e+06	266757	588010	136607	1.27336e+06	117167	1.31942e+06	1.08364e+06	1.05611e+06	616070	625128	50972.5	22149.4	22030.2	703571	483777	433985	31179.5	13738.9	13859.8	563122	483777	578193
Glycine	C2 H5 N O2	75.0319	0.819	1.34531e+06	Other	228477	1.11926e+06	360322	931668	1.52684e+06	162576	122337	236500	110283	150336	271005	31779.2	35735	106665	37136.8	155565	723248	682769	165215	116182	156391	4761.08	10375	206312	264532	248104	200999	6057.48	13068.3	226020	264532	228206
dinotefuran	C7 H14 N4 O3	202.107	0.82	1.72305e+06		180076	368911	574970	605505	535118	655070	817458	1.07059e+06	705268	753603	298684	417339	204658	157185	192640	1.2551e+06	1.59965e+06	1.37413e+06	1.37019e+06	840796	5163.49	2775.49	2466.83	465617	381022	425630	4610.28	2487.63	2219.51	444654	381022	446689
	C17 H27 P S	294.158	0.821	620284		24205.8	66231.4	59752.2	21850	141867	57733.1	38401.2	102375	11360.9	65025.1	460773	77259.3	122285	134902	44818.2	62003.7	52596.7	180261	44968.8	73392.8	4051.96	2178.01	1933.14	99410.9	65890.5	65014.4	2580.58	1405.32	1263.92	81216.9	65890.5	83783.3
	C13 H22 N4 O6	330.154	0.821	1.8486e+07		3.08446e+06	1.14388e+06	1.40039e+06	185511	1.10909e+06	2.11675e+06	281839	1.27981e+06	2.08163e+06	1.45507e+06	1.15075e+07	1.20411e+07	1.27902e+07	1.40139e+07	1.16519e+07	6.4837e+06	5.46271e+06	5.80769e+06	624348	5.89202e+06	2937.01	1950.99	1731.65	5.79462e+06	4.71403e+06	4.00674e+06	1997.63	1342.29	1205.31	4.89098e+06	4.71403e+06	4.91478e+06
Dhurrin	C14 H17 N O7	311.099	0.821	262599		36895	41481.9	34202.9	25326.6	18966.9	15015.8	7728.19	20633.4	31196.3	21040.8	150580	221244	173991	209429	227827	64729.5	56434.2	26451.3	20060.6	65115.2	5930.65	3187.85	2833.34	63663.8	60880	46866.9	4315.97	2342.68	2102.8	55505.2	60880	54942.8
	C12 H21 N5 O6	331.149	0.822	1.08248e+07		1.01867e+06	798523	1.23761e+06	1.15899e+06	1.05319e+06	966731	699062	436974	91941.5	1.65714e+06	7.4421e+06	6.34986e+06	6.45664e+06	9.44388e+06	375162	3.70009e+06	2.99167e+06	3.61225e+06	4.23882e+06	5.15281e+06	3453.39	2147.83	1906.35	3.08351e+06	2.7058e+06	2.60951e+06	2841.2	1778.32	1588.51	2.84285e+06	2.7058e+06	2.85085e+06
		364.211	0.822	417366		218475	249133	126310	31596.7	103730	35155.5	33069.7	153602	43498.7	129797	287813	108103	187424	181082	59074.5	320323	176769	210461	113466	164145	9584.65	2343.18	3513.48	209485	164427	114618	5504.05	1366.33	2080.88	162230	164427	161726
	C9 H15 N O5	217.095	0.822	971661		315163	147935	886584	400573	201781	275895	418420	336647	309818	363572	728657	186720	176333	241725	305102	427184	554360	376621	268456	511746	19562.6	10661.3	9720.01	165908	120260	219102	11838.2	6566.74	6095.83	143084	143084	420177
	C11 H25 N10 O5 P	408.174	0.822	285630		35094.7	20966.8	29525.7	23101.5	33760.1	38993.7	48481.2	90688	55159.2	34040.6	321541	74522.5	85461.8	98775.6	55758.3	126847	204091	86774.5	141210	85310.7	6436.94	3459.99	3075.22	90689.2	100925	63767.9	8236.77	4373.17	3839.71	95807.2	95807.2	54960
dopaminoquinone	C8 H9 N O2	151.063	0.822	2.8436e+06	Superpathway of betalain biosynthesis;Other	395282	315955	313026	323401	398453	717229	608841	1.33112e+06	594916	1.29091e+06	1.62473e+06	1.41493e+06	1.0467e+06	2.04604e+06	905934	1.86982e+06	2.52978e+06	1.79129e+06	2.344e+06	2.33078e+06	150396	110472	103011	1.16679e+06	1.21895e+06	995883	126071	93141.3	87358.5	1.08457e+06	1.21895e+06	1.07757e+06
	C12 H33 N10 O6 P	444.233	0.823	740886		118909	256581	163555	236562	311106	14728.2	18400	25436.9	25458.4	27328.6	678352	726894	470320	496273	227726	43551.9	29165.5	34420.8	23418.4	20511.9	9043.85	4861.26	4320.65	127888	134813	118910	8298.44	4473.74	3988	123529	134813	123260
		129.068	0.824	611168		43347.8	48901	52152.8	24130.7	25389.9	104569	68434.1	120783	131239	102624	291494	213363	243443	560721	173179	175190	217928	187326	146840	132320	5497.28	3419.02	3034.63	117418	118481	105561	4853.78	3031.46	2701.98	111605	118481	111362
	C15 H37 N8 O12 P	552.227	0.824	250212		119460	50799.4	160304	81740.5	80391.6	67464.9	199166	138704	207980	253392	24526.6	13978.7	19347.9	126151	10154.3	16690.4	14526.6	19007.5	12090.9	9761.25	4710.43	2929.64	2600.27	47182.1	38456.6	60650.5	7263.55	4431.87	3860.31	54742	38456.6	53291
[truncated: 9,245 more rows]

## Sheet: C18_NEG_Filtered
Name	Formula	Molecular Weight	RT [min]	Area (Max.)	Metabolika Pathways	Norm. Area: 210708_AbtDenny_cecum_1_C18_NEG.raw (F70)	Norm. Area: 210708_AbtDenny_cecum_2_C18_NEG.raw (F78)	Norm. Area: 210708_AbtDenny_cecum_3_C18_NEG.raw (F66)	Norm. Area: 210708_AbtDenny_cecum_4_C18_NEG.raw (F56)	Norm. Area: 210708_AbtDenny_cecum_5_C18_NEG.raw (F53)	Norm. Area: 210708_AbtDenny_cecum_6_C18_NEG.raw (F75)	Norm. Area: 210708_AbtDenny_cecum_7_C18_NEG.raw (F69)	Norm. Area: 210708_AbtDenny_cecum_8_C18_NEG.raw (F52)	Norm. Area: 210708_AbtDenny_cecum_9_C18_NEG.raw (F71)	Norm. Area: 210708_AbtDenny_cecum_10_C18_NEG.raw (F67)	Norm. Area: 210708_AbtDenny_cecum_11_C18_NEG.raw (F51)	Norm. Area: 210708_AbtDenny_cecum_12_C18_NEG.raw (F62)	Norm. Area: 210708_AbtDenny_cecum_13_C18_NEG.raw (F59)	Norm. Area: 210708_AbtDenny_cecum_14_C18_NEG.raw (F49)	Norm. Area: 210708_AbtDenny_cecum_15_C18_NEG.raw (F77)	Norm. Area: 210708_AbtDenny_cecum_16_C18_NEG.raw (F64)	Norm. Area: 210708_AbtDenny_cecum_17_C18_NEG.raw (F50)	Norm. Area: 210708_AbtDenny_cecum_18_C18_NEG.raw (F60)	Norm. Area: 210708_AbtDenny_cecum_19__C18_NEG.raw (F47)	Norm. Area: 210708_AbtDenny_cecum_20_C18_NEG.raw (F74)	Area: 210708_Blank4_C18_NEG.raw (F41)	Area: 210708_Blank5_C18_NEG.raw (F42)	Area: 210708_Blank6_C18_NEG.raw (F43)	Area: 210708_Abt_Denny_cecum_PooledQC2_C18_NEG.raw (F57)	Area: 210708_Abt_Denny_cecum_PooledQC3_C18_NEG.raw (F68)	Area: 210708_Abt_Denny_cecum_PooledQC4_C18_NEG.raw (F79)	Area: 210708_Blank7_C18_NEG.raw (F81)	Area: 210708_Blank8_C18_NEG.raw (F82)	Area: 210708_Blank9_C18_NEG.raw (F83)	Norm. Area: 210708_Blank4_C18_NEG.raw (F41)	Norm. Area: 210708_Blank5_C18_NEG.raw (F42)	Norm. Area: 210708_Blank6_C18_NEG.raw (F43)	Norm. Area: 210708_Abt_Denny_cecum_PooledQC2_C18_NEG.raw (F57)	Norm. Area: 210708_Abt_Denny_cecum_PooledQC3_C18_NEG.raw (F68)	Norm. Area: 210708_Abt_Denny_cecum_PooledQC4_C18_NEG.raw (F79)	Norm. Area: 210708_Blank7_C18_NEG.raw (F81)	Norm. Area: 210708_Blank8_C18_NEG.raw (F82)	Norm. Area: 210708_Blank9_C18_NEG.raw (F83)
[truncated: 5,133 more rows]

[truncated: 2 more sheets: HILIC_POS_Filtered, HILIC_NEG_Filtered]
